# Supplementary material for: (4,4′-Dimethyl-2,2′-bipyridine-κ2 N,N′)(dimethyl­formamide-κO)diiodido­cadmium
Source: Acta Crystallogr Sect E Struct Rep Online. 2012 Nov 17;68(Pt 12):m1495. doi: 10.1107/S1600536812046648 (PMC3588748; doi:10.1107/S1600536812046648)
Supplement: Supplementary file 2 [file e-68-m1495-Isup2.hkl]

# 
# h,k,l, Fc-squared, Fo-squared, sigma(Fo-squared) and status flag 
# 
data_I
_shelx_title 'cd' 
_shelx_refln_list_code          4 
_shelx_F_calc_maximum      374.44 
_exptl_crystal_F_000       123.00 
_reflns_d_resolution_high  0.8107 
 
loop_ 
 _symmetry_equiv_pos_as_xyz 
 'x, y, z' 
 '-x, y+1/2, -z+1/2' 
 '-x, -y, -z' 
 'x, -y-1/2, z-1/2' 
 
_cell_length_a     8.6103 
_cell_length_b    15.1325 
_cell_length_c    15.4263 
_cell_angle_alpha  90.000 
_cell_angle_beta   98.347 
_cell_angle_gamma  90.000 
 
_shelx_F_squared_multiplier     1.000 
 
loop_ 
 _refln_index_h 
 _refln_index_k 
 _refln_index_l 
 _refln_F_squared_calc 
 _refln_F_squared_meas 
 _refln_F_squared_sigma 
 _refln_observed_status 
   1   0   0     6091.52     6970.11    331.39 o 
   2   0   0      252.57      260.23    138.01 o 
   3   0   0    86227.67    76475.13    356.81 o 
   4   0   0    13572.99    12726.34    227.71 o 
   5   0   0    10730.54     8612.91    169.56 o 
   6   0   0      473.07      540.63    122.43 o 
   7   0   0      463.93      469.28    123.06 o 
   8   0   0     4934.78     5158.08    161.12 o 
   9   0   0     1843.71     1837.35    154.26 o 
  10   0   0      603.23      590.27    160.22 o 
   1   1   0    42469.38    38748.42    794.16 o 
   2   1   0    16874.18    15539.69    154.44 o 
   3   1   0     1203.28     1222.07     93.60 o 
   4   1   0     2105.64     1628.25    102.10 o 
   5   1   0     3022.51     2817.25    107.26 o 
   6   1   0      610.09      663.52    120.97 o 
   7   1   0      257.78      133.23    128.14 o 
   8   1   0     1614.35     1503.85    135.34 o 
   9   1   0      440.66      406.17    115.70 o 
  10   1   0       25.17      186.52    191.69 o 
   0   2   0    37903.16    33637.73    699.59 o 
   1   2   0    15334.58    13902.68    419.26 o 
   2   2   0       47.56       56.31    104.07 o 
   3   2   0      898.54      924.71     99.84 o 
   4   2   0    67651.54    61131.11   1178.94 o 
   5   2   0     9107.15     8489.17    120.01 o 
   6   2   0     2868.50     2796.61    106.79 o 
   7   2   0     3328.64     3170.24    231.29 o 
   8   2   0     1983.40     1897.79    103.60 o 
   9   2   0      228.92      178.70    101.11 o 
  10   2   0       40.03       52.04    126.13 o 
   1   3   0     2027.45     2070.79    145.02 o 
   2   3   0    43358.27    38689.71   1133.86 o 
   3   3   0    27637.06    25514.91    511.87 o 
   4   3   0     9852.23     8954.58    144.95 o 
   5   3   0    15397.00    14824.47    238.95 o 
   6   3   0      628.51      676.10     97.24 o 
   7   3   0     7268.49     7432.53    227.17 o 
   8   3   0       38.83      316.82    109.60 o 
   9   3   0       77.20      172.11    117.34 o 
  10   3   0        5.02        0.00    127.99 o 
   0   4   0    71176.60    55609.00    615.52 o 
   1   4   0     5269.59     5174.17    142.50 o 
   2   4   0     4567.37     4056.19    106.95 o 
   3   4   0    26469.12    25678.30    972.23 o 
   4   4   0     5778.25     5809.71    101.85 o 
   5   4   0     1616.47     1630.74    175.31 o 
   6   4   0     4995.68     4642.00    183.96 o 
   7   4   0       84.37      139.86    122.73 o 
   8   4   0       66.23      162.43    130.91 o 
   9   4   0      274.57      262.96    115.21 o 
  10   4   0        7.85      136.34    101.84 o 
   1   5   0    26117.80    23821.53   1095.33 o 
   2   5   0    12860.63    13293.96    597.86 o 
   3   5   0    29514.13    26996.78    394.71 o 
   4   5   0      932.70      850.11    104.71 o 
   5   5   0      102.70       98.91     93.72 o 
   6   5   0       21.21       25.95     96.13 o 
   7   5   0     3086.91     2933.46    169.88 o 
   8   5   0     2035.19     2027.28    179.53 o 
   9   5   0       80.98      190.43    104.83 o 
  10   5   0        3.37       84.96    102.15 o 
   0   6   0     5500.11     5416.90    231.76 o 
   1   6   0     1365.68     1218.70     86.67 o 
   2   6   0    20206.54    18796.48    567.81 o 
   3   6   0       91.86      140.59     99.14 o 
   4   6   0       47.35      149.64     79.31 o 
   5   6   0       82.03       56.14     80.18 o 
   6   6   0     1243.14     1112.46     88.75 o 
   7   6   0     1804.47     1931.74    128.84 o 
   8   6   0      123.14      194.01     92.62 o 
   9   6   0       17.40      173.48    106.87 o 
   1   7   0     1156.21     1398.73    103.36 o 
   2   7   0      725.15      804.92     85.79 o 
   3   7   0     1448.26     1576.81    160.74 o 
   4   7   0     1158.12     1178.40    100.26 o 
   5   7   0       31.55        0.00    100.54 o 
   6   7   0        1.45       85.00     90.69 o 
   7   7   0     1476.09     1274.36    106.32 o 
   8   7   0      147.73      135.70     90.34 o 
   9   7   0       28.51       19.93     96.20 o 
   1   8   0      182.33      248.47    111.56 o 
   2   8   0     8585.46     8512.12    211.02 o 
   3   8   0        0.99        0.00    166.50 o 
   4   8   0     2192.65     2265.95    178.39 o 
   5   8   0      948.33      996.00    127.66 o 
   6   8   0     2057.20     2219.78     99.76 o 
   7   8   0      971.05     1022.52    112.89 o 
   8   8   0      769.77      818.39    148.75 o 
   9   8   0        0.17       13.00     97.64 o 
   1   9   0     4288.64     3773.00    206.03 o 
   2   9   0      204.82      324.38    160.40 o 
   3   9   0      100.46      288.96    173.35 o 
   4   9   0       77.17       26.88    175.82 o 
   5   9   0     1287.13     1521.45    130.65 o 
   6   9   0     1602.50     1706.39    139.88 o 
   7   9   0        6.00       23.67    116.74 o 
   8   9   0        9.04      180.49    135.11 o 
   9   9   0      573.74      508.04    130.45 o 
   1  10   0     5711.19     5761.53    144.70 o 
   2  10   0       44.88       41.23    117.07 o 
   3  10   0       51.73      114.51    172.82 o 
   4  10   0     4448.24     3980.74    153.12 o 
   5  10   0      163.44       71.82    187.44 o 
   6  10   0      653.22      703.02    187.53 o 
   7  10   0       30.38       40.55    137.70 o 
   8  10   0       43.34        8.20    208.29 o 
   1  11   0     1152.58     1152.37    123.06 o 
   2  11   0     1744.60     1648.52    175.02 o 
   3  11   0     3435.02     3660.14    189.24 o 
   4  11   0      522.64      301.94    133.84 o 
   5  11   0     5924.69     5337.19    214.14 o 
   6  11   0        1.45        0.00    148.92 o 
   7  11   0      487.69      548.16    222.40 o 
   8  11   0       33.26       98.76    153.30 o 
   1  12   0      237.19      296.53    120.96 o 
   2  12   0     1764.31     1512.52    133.23 o 
   3  12   0     4614.26     4598.83    153.86 o 
   4  12   0      484.93      491.26    133.53 o 
   5  12   0      457.91      262.05    138.60 o 
   6  12   0     1087.68     1212.11    216.09 o 
   7  12   0       12.90      532.05    221.47 o 
   8  12   0      109.09      362.98    167.53 o 
   1  13   0     6440.77     6588.31    172.51 o 
   2  13   0     1790.94     1875.48    181.77 o 
   3  13   0      335.54      186.55    190.03 o 
   4  13   0      156.28      199.61    137.06 o 
   5  13   0        0.39        0.00    144.76 o 
   6  13   0      227.24      513.58    221.38 o 
   7  13   0      130.47       96.45    229.45 o 
   0  14   0     3971.23     3721.82    215.37 o 
   1  14   0     3417.37     3454.13    131.32 o 
   2  14   0     6142.75     6083.79    211.84 o 
   3  14   0       79.97       52.87    194.92 o 
   4  14   0      299.88      449.09    206.38 o 
   5  14   0      175.66      183.71    148.30 o 
   6  14   0      265.99      290.89    165.91 o 
   1  15   0      723.11      817.35    117.40 o 
   2  15   0      496.51      551.07    189.27 o 
   3  15   0      449.49      446.71    206.53 o 
   4  15   0      421.65      399.50    221.48 o 
   5  15   0      119.09      226.87    164.46 o 
   6  15   0      409.00      333.55    179.94 o 
   0  16   0      601.58      686.40    147.03 o 
   1  16   0      281.61      180.15    127.39 o 
   2  16   0     1948.05     1913.13    206.06 o 
   3  16   0     2031.37     1985.43    224.42 o 
   4  16   0      274.24      220.65    160.43 o 
   5  16   0       57.99       69.57    173.28 o 
   1  17   0       19.83       20.10    204.02 o 
   2  17   0      826.09      946.31    217.67 o 
   3  17   0      205.04      522.16    234.26 o 
   4  17   0      126.03      332.35    242.89 o 
   0  18   0      243.22      245.07    157.25 o 
   1  18   0      394.96      348.95    196.57 o 
   2  18   0      553.95      592.44    226.90 o 
 -10   1   1      313.35      291.08    127.96 o 
  -9   1   1     1667.92     1632.30    146.77 o 
  -8   1   1        1.56      184.85    129.69 o 
  -7   1   1      850.41      955.80    102.96 o 
  -6   1   1      364.55      381.50    103.13 o 
  -5   1   1     6966.27     6827.85    143.29 o 
  -4   1   1      235.70      214.37    119.47 o 
  -3   1   1    12201.35    10247.46    178.34 o 
  -2   1   1     4336.20     4017.58    239.70 o 
  -1   1   1    39350.54    37082.20    573.92 o 
   1   1   1    38456.12    39069.66    666.73 o 
   2   1   1    15056.46    15886.20    142.30 o 
   3   1   1     1858.22     1560.82     83.53 o 
   4   1   1     1515.38     1422.45     79.88 o 
   5   1   1    16277.68    15578.39    635.48 o 
   6   1   1     5067.19     4844.29    241.69 o 
   7   1   1       38.06      117.52    151.02 o 
   8   1   1        5.69       23.36     92.98 o 
   9   1   1     1391.63     1708.60    304.04 o 
  10   1   1      320.29      287.12    156.93 o 
 -10   2   1      598.39      763.64    127.36 o 
  -9   2   1      107.48      124.81    115.74 o 
  -8   2   1      425.50      549.98    135.44 o 
  -7   2   1     1458.71     1462.04    133.72 o 
  -6   2   1      950.38      903.90    100.44 o 
  -5   2   1     3368.48     3577.81    165.59 o 
  -4   2   1        0.62      152.72    121.03 o 
  -3   2   1       37.07        0.00    103.32 o 
  -2   2   1   140206.78   100791.91   1441.06 o 
  -1   2   1      859.13      966.78    211.38 o 
   0   2   1    17780.77    17831.61   1085.01 o 
   1   2   1    12404.03    12315.55    333.57 o 
   2   2   1     2928.21     2840.00     86.22 o 
   3   2   1     1064.47      964.24     73.21 o 
   4   2   1       54.71      125.92     80.59 o 
   5   2   1      252.73      301.84     83.53 o 
   6   2   1     3200.20     3017.97    148.23 o 
   7   2   1     1693.47     1632.56    104.83 o 
   8   2   1      847.18      910.81    131.19 o 
   9   2   1      355.99      474.39    119.83 o 
  10   2   1      128.48      182.26    157.32 o 
 -10   3   1       24.29       72.02    113.82 o 
  -9   3   1      105.46      126.03    115.84 o 
  -8   3   1      435.24      371.25    112.06 o 
  -7   3   1      403.97      355.08    120.19 o 
  -6   3   1        6.16       99.18    122.92 o 
  -5   3   1     7001.55     6608.18    128.25 o 
  -4   3   1      706.52      525.01    127.14 o 
  -3   3   1     1940.38     1968.01     96.97 o 
  -2   3   1     1421.53     1348.78    112.80 o 
  -1   3   1     6074.00     6259.86    829.08 o 
   0   3   1      933.93      833.23    174.38 o 
   1   3   1     7096.81     7352.63    136.73 o 
   2   3   1    31865.63    31206.95    549.11 o 
   3   3   1     1052.79      963.54     80.62 o 
   4   3   1      139.48      102.26     75.23 o 
   5   3   1    11728.88    11454.06    275.53 o 
   6   3   1       44.53      138.82     96.06 o 
   7   3   1      559.24      667.15    186.97 o 
   8   3   1      727.61      704.26    159.51 o 
   9   3   1       54.25      263.54    148.99 o 
  10   3   1       97.46       82.10    156.91 o 
 -10   4   1      317.85      330.42    115.31 o 
  -9   4   1       81.20      312.53    104.55 o 
  -8   4   1      399.64      414.55    108.16 o 
  -7   4   1      412.26      357.75    105.01 o 
  -6   4   1    17758.90    16006.62    598.63 o 
  -5   4   1      739.64      827.01    103.48 o 
  -4   4   1     8940.49     8297.33    182.95 o 
  -3   4   1    26188.71    22861.36    694.00 o 
  -2   4   1    37004.82    33727.45   3699.31 o 
  -1   4   1     3813.04     3504.82    249.81 o 
   0   4   1    12070.54    12519.12    274.32 o 
   1   4   1       81.33       95.57     85.40 o 
   2   4   1    57679.87    53379.90   2103.78 o 
   3   4   1    35490.15    34104.66    852.22 o 
   4   4   1    10583.47    10621.42    318.56 o 
   5   4   1      782.55      672.14     74.22 o 
   6   4   1    10747.57    10632.21    496.14 o 
   7   4   1       33.78       34.87    119.03 o 
   8   4   1       13.54        0.00    129.51 o 
   9   4   1       45.97      145.81    117.54 o 
  10   4   1       76.29      322.19    156.47 o 
 -10   5   1        0.07        0.00    112.46 o 
  -9   5   1       43.64       17.61    106.88 o 
  -8   5   1      198.30      249.17    100.70 o 
  -7   5   1     2256.06     2041.46     92.51 o 
  -6   5   1        4.95       32.77     83.73 o 
  -5   5   1     7222.58     7120.88    306.83 o 
  -4   5   1    14757.84    14229.78    162.47 o 
  -3   5   1     1140.85     1071.33     95.00 o 
  -2   5   1    17491.71    16137.69   2432.56 o 
  -1   5   1     5519.47     5600.96    260.70 o 
   0   5   1    15314.97    14124.16    272.08 o 
   1   5   1       12.35       58.20     90.43 o 
   2   5   1    10480.09     9955.31    285.62 o 
   3   5   1    17765.11    17150.42    714.27 o 
   4   5   1      796.13      890.99     82.24 o 
   5   5   1     5331.93     4897.28    158.05 o 
   6   5   1     1731.21     1910.06     96.39 o 
   7   5   1     1547.57     2025.89    320.61 o 
   8   5   1       52.87       99.27    130.55 o 
   9   5   1      183.30      383.89    118.49 o 
  10   5   1       38.90      126.12    157.01 o 
 -10   6   1      636.94      779.02    105.72 o 
  -9   6   1       49.73       45.54     95.50 o 
  -8   6   1       19.33      115.65    102.83 o 
  -7   6   1     3798.96     3774.13    248.69 o 
  -6   6   1     1749.55     1647.22     93.22 o 
  -5   6   1     7665.94     7412.50    375.87 o 
  -4   6   1     1726.45     1606.92    108.41 o 
  -3   6   1        4.97       52.76    110.80 o 
  -2   6   1    59978.31    53773.24   2397.31 o 
  -1   6   1    15415.47    14621.08    850.21 o 
   0   6   1     3203.95     3146.77    176.63 o 
   1   6   1    38013.44    36347.06    621.72 o 
   2   6   1    27953.42    27685.66    818.96 o 
   3   6   1      444.29      463.90     80.17 o 
   4   6   1     8229.39     8212.75    245.05 o 
   5   6   1        6.65        0.00     99.37 o 
   6   6   1      947.12      889.01    117.98 o 
   7   6   1     2972.18     3053.89    112.41 o 
   8   6   1      371.37      395.50    106.57 o 
   9   6   1        0.55        0.00     95.95 o 
  -9   7   1     1062.07      900.80    110.54 o 
  -8   7   1      788.68      738.57     95.33 o 
  -7   7   1        4.53        0.00    103.21 o 
  -6   7   1     2161.65     2066.17    101.41 o 
  -5   7   1     1527.73     1814.98    186.87 o 
  -4   7   1     6272.79     5850.55    230.69 o 
  -3   7   1     7936.37     7470.78    205.56 o 
  -2   7   1     2964.14     2608.93    147.79 o 
  -1   7   1    45601.04    40932.14   2653.72 o 
   0   7   1     3298.44     3422.04    192.36 o 
   1   7   1    33775.72    32532.87    554.93 o 
   2   7   1    12279.84    12533.58    558.90 o 
   3   7   1      652.21      623.87    115.36 o 
   4   7   1      182.76      222.69     83.20 o 
   5   7   1       35.70       50.04     81.49 o 
   6   7   1     4532.51     4017.34    135.56 o 
   7   7   1      950.63      966.65     92.29 o 
   8   7   1      586.65      730.40    104.06 o 
   9   7   1     1095.15     1101.61    112.55 o 
  -9   8   1      614.54      711.19    121.90 o 
  -8   8   1      158.07      346.42    100.32 o 
  -7   8   1      160.41      160.87    103.81 o 
  -6   8   1     6541.99     6421.41    132.95 o 
  -5   8   1      979.62      976.65    121.02 o 
  -4   8   1     3292.05     3298.14    140.81 o 
  -3   8   1    28087.94    24812.06    242.56 o 
  -2   8   1      326.18      398.25    150.18 o 
  -1   8   1     6655.33     6677.98    279.13 o 
   0   8   1    56359.97    48825.24    431.56 o 
   1   8   1       41.24       60.33     83.53 o 
   2   8   1     8504.99     8225.95    566.54 o 
   3   8   1    14997.04    14697.69    159.63 o 
   4   8   1        0.06        0.00     96.95 o 
   5   8   1     4320.82     4465.22    106.82 o 
   6   8   1     1479.59     1517.42    118.24 o 
   7   8   1      371.71      266.20    113.19 o 
   8   8   1      702.65      831.28    113.49 o 
   9   8   1      334.13      365.22    129.62 o 
  -9   9   1      434.15      434.99    131.01 o 
  -8   9   1      147.19      165.25    105.63 o 
  -7   9   1     1777.36     1928.43    108.77 o 
  -6   9   1      321.91      370.35    107.18 o 
  -5   9   1     8241.80     8311.48    212.72 o 
  -4   9   1     1994.26     2118.62    134.84 o 
  -3   9   1     2270.40     2460.86    190.38 o 
  -2   9   1     5932.72     5915.77    186.15 o 
  -1   9   1       70.08      118.86    103.35 o 
   0   9   1      258.48      217.36    176.25 o 
   1   9   1      906.97      922.65     89.16 o 
   2   9   1    11797.22    11678.31    177.05 o 
   3   9   1     5596.65     5469.95    134.79 o 
   4   9   1      550.18      600.99    103.59 o 
   5   9   1    10655.90    10135.20    211.64 o 
   6   9   1       23.97      188.97    186.40 o 
   7   9   1      290.16      428.47    122.87 o 
   8   9   1      205.13       47.37    114.43 o 
   9   9   1       60.89       78.14    111.49 o 
  -8  10   1     1058.29     1115.57    157.57 o 
  -7  10   1      815.78      746.48    203.91 o 
  -6  10   1      972.08     1125.34    188.89 o 
  -5  10   1     3777.64     3780.69    157.78 o 
  -4  10   1    14938.27    13781.88    194.60 o 
  -3  10   1        0.95       14.95    184.01 o 
  -2  10   1     3341.07     3372.40    191.01 o 
  -1  10   1     5896.02     6001.36    148.02 o 
   0  10   1     3961.88     3616.47    213.68 o 
   1  10   1    14320.47    13740.18    158.54 o 
   2  10   1       35.74        0.00    102.87 o 
   3  10   1      807.73      732.57     90.12 o 
   4  10   1    19449.03    18972.30   1182.15 o 
   5  10   1     2079.54     1845.76    141.86 o 
   6  10   1      629.79      398.61    191.15 o 
   7  10   1      634.90      698.14    199.12 o 
   8  10   1      431.45      403.45    157.70 o 
  -8  11   1        0.99      468.01    222.85 o 
  -7  11   1      487.66      522.24    216.76 o 
  -6  11   1       87.06       59.63    146.38 o 
  -5  11   1       89.99      153.84    137.01 o 
  -4  11   1     2411.53     2329.00    200.02 o 
  -3  11   1      159.07      290.77    181.53 o 
  -2  11   1       92.97      208.36    174.66 o 
  -1  11   1     4549.15     4931.86    381.86 o 
   1  11   1     1738.11     1558.81     94.47 o 
   2  11   1     1277.48     1620.14    125.18 o 
   3  11   1     2099.48     2082.07     96.95 o 
   4  11   1     1397.38     1391.90    189.13 o 
   5  11   1        0.28      221.53    189.34 o 
   6  11   1     1121.14     1042.01    144.32 o 
   7  11   1      315.27      279.81    149.74 o 
   8  11   1        2.05        0.00    157.97 o 
  -8  12   1      384.00      419.93    164.58 o 
  -7  12   1       76.90        0.00    216.76 o 
  -6  12   1       35.94       25.88    149.36 o 
  -5  12   1        0.87        0.00    143.73 o 
  -4  12   1     3459.27     3640.24    205.79 o 
  -3  12   1     2500.57     2433.43    196.84 o 
  -2  12   1     2831.69     2642.72    191.16 o 
  -1  12   1      703.01      840.63    119.04 o 
   1  12   1      239.23      220.59    105.12 o 
   2  12   1      183.91      318.09    163.90 o 
   3  12   1     1440.28     1403.13    134.00 o 
   4  12   1     2410.93     2542.88    188.97 o 
   5  12   1     1083.04      879.42    141.33 o 
   6  12   1        8.93      161.07    205.32 o 
   7  12   1       23.21      182.02    152.66 o 
  -7  13   1      235.18      213.70    166.21 o 
  -6  13   1       47.70      228.58    220.72 o 
  -5  13   1        7.28        0.00    146.07 o 
  -4  13   1      247.00      376.33    203.51 o 
  -3  13   1      951.66     1038.37    199.89 o 
  -2  13   1      209.64      230.31    182.78 o 
  -1  13   1     4207.45     4646.75    150.12 o 
   0  13   1      122.35      176.53    119.19 o 
   1  13   1      729.60      820.50    118.76 o 
   2  13   1      743.27      611.64    118.35 o 
   3  13   1     3062.41     2805.41    146.51 o 
   4  13   1      385.24      448.95    192.38 o 
   5  13   1      117.25        0.00    201.71 o 
   6  13   1       13.48      160.26    157.30 o 
   7  13   1      272.90       57.57    235.23 o 
  -7  14   1       18.44        0.00    247.39 o 
  -6  14   1        6.65       96.25    229.69 o 
  -5  14   1      311.84      379.16    153.94 o 
  -4  14   1      494.08      815.32    214.85 o 
  -3  14   1      166.13       72.83    204.82 o 
  -2  14   1       26.15      139.24    186.05 o 
  -1  14   1       34.30      115.94    131.89 o 
   0  14   1      622.78      574.37    126.45 o 
   1  14   1      283.68      286.09    114.90 o 
   2  14   1        7.81        0.00    174.15 o 
   3  14   1       52.99        0.00    188.60 o 
   4  14   1     1111.32      967.02    206.67 o 
   5  14   1      326.45      475.88    221.61 o 
   6  14   1      174.36       86.12    231.12 o 
  -6  15   1        6.66      504.62    250.39 o 
  -5  15   1      122.49      341.90    228.68 o 
  -4  15   1       58.28       62.03    219.59 o 
  -3  15   1      659.62      824.62    152.08 o 
  -2  15   1       14.56        0.00    194.99 o 
  -1  15   1     1617.56     1235.17    968.71 o 
   0  15   1      192.91      252.35    100.11 o 
   1  15   1      614.90      655.72    122.62 o 
   2  15   1        3.77        0.00    186.74 o 
   3  15   1     2031.04     2027.01    210.75 o 
   4  15   1      808.22     1003.92    222.24 o 
   5  15   1      169.10      354.86    227.08 o 
   6  15   1        0.46      109.35    249.37 o 
  -5  16   1        9.62        0.00    249.17 o 
  -4  16   1       24.85        0.00    234.69 o 
  -3  16   1       30.54      441.60    224.13 o 
  -2  16   1      125.13      148.78    201.50 o 
  -1  16   1       74.47      178.27    123.34 o 
   0  16   1      349.31      426.31    131.26 o 
   1  16   1       27.32      104.99    127.77 o 
   2  16   1       41.93      133.21    193.18 o 
   3  16   1       10.43      108.44    212.19 o 
   4  16   1        4.73        0.00    227.55 o 
   5  16   1      119.03      354.64    237.22 o 
  -4  17   1        1.27       57.38    244.47 o 
  -3  17   1      389.16      345.79    237.50 o 
  -2  17   1       58.53      104.08    208.01 o 
  -1  17   1       87.22      148.31    127.22 o 
   0  17   1      108.97      158.09    111.55 o 
   1  17   1      166.81      193.31    238.06 o 
   2  17   1       34.12       45.39    202.12 o 
   3  17   1     1121.64     1089.90    233.83 o 
   4  17   1        6.55        0.00    170.01 o 
  -2  18   1       93.86      204.87    143.84 o 
  -1  18   1      178.21      116.09    119.76 o 
   0  18   1      245.70      301.60    122.88 o 
   2  18   1      374.89      381.33    223.05 o 
 -10   0   2      153.45      322.56    221.09 o 
  -9   0   2     1831.22     1988.63    210.17 o 
  -8   0   2     1522.45     1701.36    195.85 o 
  -7   0   2     2362.43     2053.14    139.25 o 
  -6   0   2     5025.46     4683.77    195.00 o 
  -5   0   2      273.17       82.64    116.61 o 
  -4   0   2    54903.32    44132.12    364.38 o 
  -2   0   2    15444.70    14698.76    296.99 o 
  -1   0   2     3038.78     3260.91    148.26 o 
   0   0   2    77100.06    76610.95   1321.92 o 
   1   0   2      799.35      857.57     99.08 o 
   2   0   2     9325.40     9659.46    379.58 o 
   3   0   2    12688.67    11910.22    147.44 o 
   4   0   2     2796.94     2600.73    114.40 o 
   5   0   2    18555.31    17129.29    529.64 o 
   6   0   2      311.94      293.42    121.33 o 
   7   0   2     3403.25     3082.57    133.88 o 
   8   0   2     4212.20     4871.30    202.18 o 
   9   0   2      518.00      729.70    197.88 o 
  10   0   2      433.81      490.68    226.52 o 
 -10   1   2       79.93       11.20     90.63 o 
  -9   1   2       95.26       58.93    116.13 o 
  -8   1   2      406.56      350.52    110.05 o 
  -7   1   2      369.28      528.73    105.68 o 
  -6   1   2      118.52      108.67    123.48 o 
  -5   1   2       56.98      110.20     99.87 o 
  -4   1   2    12208.84    10765.51    638.53 o 
  -2   1   2     3628.91     3715.01    206.62 o 
  -1   1   2    54354.97    50635.41   1140.22 o 
   0   1   2     3062.63     3788.79    111.59 o 
   1   1   2     4227.41     4541.06    102.67 o 
   2   1   2    25154.94    25804.78    319.96 o 
   3   1   2     1775.31     1788.26     71.21 o 
   4   1   2     1924.79     2059.84     77.01 o 
   5   1   2     1140.88     1162.79     74.77 o 
   6   1   2     4577.63     4462.35    180.59 o 
   7   1   2     1468.96     1537.52     92.06 o 
   8   1   2      787.05      904.01    108.02 o 
   9   1   2      274.07      361.67    100.91 o 
  10   1   2       17.82      458.20    377.97 o 
 -10   2   2       19.10       34.90    112.81 o 
  -9   2   2       28.62        0.00     94.34 o 
  -8   2   2     3505.10     3430.59    231.96 o 
  -7   2   2     2866.05     2871.99    138.63 o 
  -6   2   2      981.09     1052.18    127.46 o 
  -5   2   2    18065.16    15831.08    534.47 o 
  -4   2   2    28525.85    24695.01    260.71 o 
  -3   2   2     1574.80     1663.10    166.95 o 
  -2   2   2   112783.83   101844.85   1491.04 o 
  -1   2   2     8559.15     8830.59    854.38 o 
   0   2   2    19030.74    19237.92    162.92 o 
   1   2   2   126185.09   117686.98   2295.17 o 
   2   2   2      147.50      189.41     61.66 o 
   3   2   2       70.19      133.77     72.41 o 
   4   2   2    48206.22    45372.75    353.61 o 
   5   2   2      147.50      144.93     70.61 o 
   6   2   2      288.19      196.24     61.71 o 
   7   2   2     1008.35     1034.37     83.11 o 
   8   2   2        3.94      157.48    105.11 o 
   9   2   2      117.58      299.28    223.10 o 
  10   2   2       55.53      122.83    178.07 o 
 -10   3   2       78.71      228.40    100.40 o 
  -9   3   2      480.84      612.62     95.52 o 
  -8   3   2       31.75       83.08    103.29 o 
  -7   3   2     7697.99     7184.68    311.49 o 
  -6   3   2      207.50      212.35     85.86 o 
  -5   3   2     7030.44     5730.35    113.72 o 
  -4   3   2     9759.44     9559.28    136.93 o 
  -3   3   2     4830.74     4697.59    333.38 o 
  -2   3   2      591.86      634.34    147.10 o 
  -1   3   2      180.25      130.52    102.59 o 
   0   3   2    61218.74    56374.59   2283.09 o 
   1   3   2     3054.88     3190.72     89.34 o 
   2   3   2     6755.84     6817.41    174.73 o 
   3   3   2    66768.16    61788.47    902.72 o 
   4   3   2     4510.68     4442.15    133.12 o 
   5   3   2     4846.22     4784.20    102.74 o 
   6   3   2     2350.97     2317.98     89.26 o 
   7   3   2     2498.94     2480.31     86.07 o 
   8   3   2      933.33      972.10    129.86 o 
   9   3   2      270.00      423.96    120.41 o 
  10   3   2      103.48      270.64    127.56 o 
 -10   4   2      106.43      149.61     88.33 o 
  -9   4   2      593.98      597.84    107.86 o 
  -8   4   2        1.95       84.81     79.95 o 
  -7   4   2      528.05      676.25    129.32 o 
  -6   4   2     6212.32     5969.48    259.07 o 
  -5   4   2        0.74       49.67     97.79 o 
  -4   4   2       36.68      117.85     95.46 o 
  -3   4   2    17882.30    16535.63    838.26 o 
  -2   4   2     4938.33     5896.50    206.69 o 
  -1   4   2     4505.84     5048.27    206.21 o 
   0   4   2    25865.66    25293.46    190.87 o 
   1   4   2     1452.65     1577.81     88.42 o 
   2   4   2    24962.93    24994.42    639.94 o 
   3   4   2     6257.98     6199.93    172.69 o 
   4   4   2     1108.24     1288.94     79.66 o 
   5   4   2     3229.36     3217.24     75.79 o 
   6   4   2     1726.70     1729.00    107.86 o 
   7   4   2      208.65      253.95     81.83 o 
   8   4   2      616.87      808.97    128.53 o 
   9   4   2       20.06        0.00    113.40 o 
  10   4   2        3.62        0.00    141.03 o 
 -10   5   2        3.79      139.09    139.05 o 
  -9   5   2       98.95      137.70     95.12 o 
  -8   5   2      414.87      472.79    103.21 o 
  -7   5   2      768.80      645.80    102.37 o 
  -6   5   2      292.06      310.96     86.15 o 
  -5   5   2     3684.16     3427.35    131.74 o 
  -4   5   2    12460.67    11306.83    340.03 o 
  -3   5   2     5922.06     5324.07    400.07 o 
  -2   5   2      744.08      843.72     88.49 o 
  -1   5   2    56246.58    56745.41    502.65 o 
   0   5   2      600.17      675.34     86.39 o 
   1   5   2     1773.77     1785.73     84.03 o 
   2   5   2     6565.78     6578.33    108.85 o 
   3   5   2    11425.11    11839.63    341.62 o 
   4   5   2     8579.29     8765.54    208.65 o 
   5   5   2     1139.56     1045.43     84.09 o 
   6   5   2      175.32      208.53     82.58 o 
   7   5   2     2894.96     2963.46    178.78 o 
   8   5   2     1581.91     1576.05    135.67 o 
   9   5   2      258.95      354.81    141.46 o 
 -10   6   2      255.67      265.01    116.11 o 
  -9   6   2       14.29       25.76    106.24 o 
  -8   6   2       65.84      116.90    103.28 o 
  -7   6   2      174.13      316.66    107.52 o 
  -6   6   2     5464.87     5386.61    194.94 o 
  -5   6   2     1780.34     1848.13    105.74 o 
  -4   6   2     4568.43     4386.69    118.62 o 
  -3   6   2      332.54      483.26     99.75 o 
  -2   6   2    38369.05    37425.09   3067.19 o 
  -1   6   2     1198.65     1156.68    130.25 o 
   0   6   2     5858.42     5613.06    146.83 o 
   1   6   2     1584.40     1508.39     80.66 o 
   2   6   2    16675.11    15681.47    130.50 o 
   3   6   2     1666.36     1628.38     85.25 o 
   4   6   2      142.36      163.64     82.62 o 
   5   6   2      254.26      254.87     92.78 o 
   6   6   2      999.25     1252.64    105.61 o 
   7   6   2     2664.96     2857.04    111.37 o 
   8   6   2      321.75      446.27    110.34 o 
   9   6   2      246.76      288.72    121.27 o 
  -9   7   2       31.10      103.28    108.86 o 
  -8   7   2       17.11       49.19    108.55 o 
  -7   7   2      486.53      477.13    106.55 o 
  -6   7   2      214.71      225.22     86.23 o 
  -5   7   2       20.20      137.90     84.54 o 
  -4   7   2       42.99       61.62    108.37 o 
  -3   7   2       26.53       64.39    103.57 o 
  -2   7   2     1907.31     2222.48    112.28 o 
  -1   7   2      595.25      536.93    119.00 o 
   0   7   2     7786.86     7892.95    129.96 o 
   1   7   2     3209.55     3417.15    127.62 o 
   2   7   2     1043.74     1020.13    104.17 o 
   3   7   2     7685.23     7510.18    452.01 o 
   4   7   2     5321.72     5490.60    119.66 o 
   5   7   2     1943.37     1893.86    106.65 o 
   6   7   2     2149.78     2428.95     90.60 o 
   7   7   2     2508.98     2239.24    142.85 o 
   8   7   2      402.06      525.78    146.70 o 
   9   7   2      122.04      150.27     99.59 o 
  -9   8   2        0.96       34.02    117.51 o 
  -8   8   2     1127.20     1042.29    120.84 o 
  -7   8   2       14.46       69.34     85.04 o 
  -6   8   2     4076.19     4199.71    124.86 o 
  -5   8   2       30.28        0.00     95.68 o 
  -4   8   2     4963.99     5193.95    204.84 o 
  -3   8   2      679.20      563.19    143.01 o 
  -2   8   2     6029.63     5642.14    237.35 o 
  -1   8   2       81.55      210.54    128.12 o 
   0   8   2    15023.94    14773.61    496.05 o 
   1   8   2     1783.12     1766.09     88.63 o 
   2   8   2     8091.97     8080.85    229.51 o 
   3   8   2     1782.61     1751.85     98.54 o 
   4   8   2     2574.82     2679.57    106.85 o 
   5   8   2      785.93      750.72     91.10 o 
   6   8   2     2238.98     2438.05    160.88 o 
   7   8   2      799.01      709.75    117.54 o 
   8   8   2      362.31      316.61     97.67 o 
   9   8   2       22.06      125.66    132.05 o 
  -9   9   2      181.32      156.23    128.08 o 
  -8   9   2      333.87      391.46    120.09 o 
  -7   9   2       79.08      224.21    111.63 o 
  -6   9   2       59.37      128.75     99.16 o 
  -5   9   2       91.76      217.71    110.92 o 
  -4   9   2       42.38        0.00    127.28 o 
  -3   9   2     4694.03     4919.06    206.24 o 
  -2   9   2     2897.37     3044.13    129.91 o 
  -1   9   2     3743.91     4132.80    163.52 o 
   0   9   2     5972.67     5988.78    202.37 o 
   1   9   2    10031.99     9462.49    208.50 o 
   2   9   2     2382.99     2369.01    164.90 o 
   3   9   2      785.02      834.14    147.58 o 
   4   9   2        4.00       38.76    121.22 o 
   5   9   2     3577.46     4024.83    157.54 o 
   6   9   2     2445.14     2569.24    116.94 o 
   7   9   2        8.74        0.00    128.94 o 
   8   9   2       48.60        0.00    126.12 o 
  -8  10   2      709.97      639.93    123.70 o 
  -7  10   2      985.90      977.22    155.20 o 
  -6  10   2      601.54      688.51    194.36 o 
  -5  10   2     1176.68     1021.81    191.29 o 
  -4  10   2     4234.65     3797.59    198.94 o 
  -3  10   2        4.12       41.60    133.35 o 
  -2  10   2      147.34      123.97    119.37 o 
  -1  10   2       12.20       64.62     97.82 o 
   0  10   2     1685.96     1439.54    263.18 o 
   1  10   2     5802.33     5614.20     96.09 o 
   2  10   2     3517.55     3317.87    128.58 o 
   3  10   2       12.02      225.66    198.42 o 
   4  10   2     2049.39     1872.36    293.03 o 
   5  10   2      634.05      771.69    139.15 o 
   6  10   2      129.73      346.20    189.30 o 
   7  10   2       40.85      243.11    201.36 o 
   8  10   2       17.81      170.27    213.89 o 
  -8  11   2        2.02      314.51    217.26 o 
  -7  11   2     1629.20     1582.54    215.48 o 
  -6  11   2       86.48      329.37    200.20 o 
  -5  11   2     2075.15     1962.02    144.63 o 
  -4  11   2     2344.05     2779.01    207.48 o 
  -3  11   2     3580.96     3362.19    154.26 o 
  -2  11   2      101.39      231.25    138.33 o 
  -1  11   2        6.15        7.09    100.23 o 
   0  11   2      629.90      543.75    128.91 o 
   1  11   2    10216.01     9811.69    308.91 o 
   2  11   2     8294.71     7845.10    141.81 o 
   3  11   2     4444.88     4201.15    102.65 o 
   4  11   2      396.29      327.38    109.92 o 
   5  11   2     5095.20     5192.12    289.84 o 
   6  11   2      146.23      319.66    202.58 o 
   7  11   2       16.71        0.00    216.53 o 
   8  11   2       34.44      604.34    225.03 o 
  -8  12   2        2.23        0.00    165.34 o 
  -7  12   2       74.84       67.59    154.97 o 
  -6  12   2     1974.41     1864.38    213.58 o 
  -5  12   2       24.74        0.00    144.28 o 
  -4  12   2      162.76      182.88    142.87 o 
  -3  12   2     5967.64     6164.48    221.31 o 
  -2  12   2        0.48       49.87    141.18 o 
  -1  12   2     3242.16     3273.59    119.93 o 
   0  12   2     2628.07     2486.60    151.58 o 
   1  12   2      598.22      607.86     95.51 o 
   2  12   2     5953.38     5641.58    121.28 o 
   3  12   2     2046.03     2057.42    190.59 o 
   4  12   2      573.39      594.89     95.29 o 
   5  12   2      433.06      501.48    144.76 o 
   6  12   2      130.53      166.86    144.08 o 
   7  12   2       48.79        0.00    232.81 o 
  -7  13   2      118.98      402.84    231.64 o 
  -6  13   2      162.87       81.57    213.12 o 
  -5  13   2        2.50      216.62    147.20 o 
  -4  13   2      188.29      287.60    199.68 o 
  -3  13   2     4048.19     4248.64    224.17 o 
  -2  13   2     1257.95     1166.57    156.26 o 
  -1  13   2     4833.58     4837.70    138.49 o 
   0  13   2     1439.56     1344.57    131.36 o 
   1  13   2     2248.06     2165.46    104.28 o 
   2  13   2      153.27      158.01     91.32 o 
   3  13   2      102.95      210.47    130.90 o 
   4  13   2      264.25      188.82    190.17 o 
   5  13   2      212.86      312.68    202.73 o 
   6  13   2      928.26      921.44    227.10 o 
   7  13   2      437.99      224.28    166.04 o 
  -7  14   2      373.72      590.19    248.67 o 
  -6  14   2      440.85     1097.72    230.15 o 
  -5  14   2     1510.36     1491.25    225.22 o 
  -4  14   2        2.88      123.91    156.06 o 
  -3  14   2      215.74      471.54    215.50 o 
  -2  14   2    10638.66    10247.88    213.56 o 
  -1  14   2     1127.26     1112.08    148.32 o 
   0  14   2     1323.63     1143.33    128.75 o 
   1  14   2     2382.51     2315.39    123.37 o 
   2  14   2     1523.07     1548.98    128.71 o 
   3  14   2      292.95      545.19    189.42 o 
   4  14   2      219.98      411.02    202.67 o 
   5  14   2      674.10      733.13    219.07 o 
   6  14   2      620.43      333.64    165.41 o 
  -6  15   2       13.34      385.62    243.55 o 
  -5  15   2       75.79       67.32    238.31 o 
  -4  15   2     1247.83     1886.01    237.24 o 
  -3  15   2      176.14      148.89    217.08 o 
  -2  15   2        2.12        0.00    203.07 o 
  -1  15   2     1509.69     1615.60    149.72 o 
   0  15   2      543.53      534.09    157.60 o 
   1  15   2       13.31       33.35    122.76 o 
   2  15   2      628.29      655.32    184.54 o 
   3  15   2      880.92      975.11    202.57 o 
   4  15   2       29.85      226.21    213.91 o 
   5  15   2      385.89      734.03    165.92 o 
  -5  16   2        3.00        0.00    251.48 o 
  -4  16   2       68.43      462.88    236.98 o 
  -3  16   2     1156.56     1231.66    234.91 o 
  -2  16   2      275.15      263.67     98.43 o 
  -1  16   2     1011.70     1037.42    151.25 o 
   0  16   2       67.79      136.59    128.08 o 
   1  16   2      531.90      496.64    137.52 o 
   2  16   2     3883.42     3865.96    207.57 o 
   3  16   2     1191.78     1328.76    216.88 o 
   4  16   2     1074.64     1294.99    231.22 o 
   5  16   2      107.33       69.15    169.45 o 
  -4  17   2       72.61      219.61    248.07 o 
  -3  17   2        2.66      136.14    144.22 o 
  -2  17   2       61.19      117.83    145.84 o 
  -1  17   2        8.03      138.45    158.52 o 
   0  17   2      463.41      532.60    124.91 o 
   1  17   2      478.11      402.54    193.78 o 
   2  17   2     1162.57      939.90    207.14 o 
   3  17   2      529.61      709.93    152.90 o 
   4  17   2        0.55        0.00    240.30 o 
  -2  18   2     1091.67     1116.72    154.93 o 
  -1  18   2      189.11      181.08    121.30 o 
   0  18   2       21.79       49.28    131.99 o 
   2  18   2      295.18      298.73    221.49 o 
 -10   1   3       32.99       51.61     78.93 o 
  -9   1   3      493.32      551.43    121.20 o 
  -8   1   3       77.41      100.08     87.61 o 
  -7   1   3     1612.68     1467.84    115.62 o 
  -6   1   3      234.32      201.99     79.02 o 
  -5   1   3     2050.86     1912.18    116.29 o 
  -4   1   3      525.99      468.32    162.95 o 
  -3   1   3    28655.24    26708.77    216.10 o 
  -2   1   3    41648.00    37945.60   1223.88 o 
  -1   1   3     8936.06     9160.68    116.26 o 
   0   1   3    25471.99    27040.66    444.55 o 
   1   1   3    62319.54    63809.75    993.97 o 
   2   1   3    32104.97    32745.67    553.71 o 
   3   1   3      647.33      746.97     60.01 o 
   4   1   3      101.65       85.08     61.45 o 
   5   1   3    23619.92    22936.41    324.52 o 
   6   1   3    11871.47    11951.21    219.92 o 
   7   1   3       14.12       17.50     71.25 o 
   8   1   3       36.28       17.95     84.42 o 
   9   1   3     2286.13     2604.15    152.49 o 
  10   1   3      489.45      644.26    132.31 o 
 -10   2   3      417.14      491.00    100.49 o 
  -9   2   3       50.67        0.00    152.44 o 
  -8   2   3       10.42        0.00     92.56 o 
  -7   2   3      368.66      311.62     92.76 o 
  -6   2   3     3732.03     3313.17    169.88 o 
  -5   2   3     3037.64     2495.04     96.20 o 
  -4   2   3     3761.73     3661.22    142.35 o 
  -3   2   3      588.62      503.19    107.39 o 
  -2   2   3    35701.55    35291.15   1087.83 o 
  -1   2   3     6054.97     6094.21    239.77 o 
   0   2   3     8264.98     8634.70    158.53 o 
   1   2   3     9143.36     9805.57    216.25 o 
   2   2   3     2437.73     2548.60     84.47 o 
   3   2   3     3099.62     2882.71     68.47 o 
   4   2   3      389.59      499.27     61.18 o 
   5   2   3     8768.84     8634.66    181.01 o 
   6   2   3     3429.63     3490.36     89.74 o 
   7   2   3     1440.17     1496.34     83.23 o 
   8   2   3     1089.62     1235.12    114.58 o 
   9   2   3        0.82        0.00    144.40 o 
  10   2   3       76.08      237.07    131.62 o 
 -10   3   3        3.96      111.49    113.50 o 
  -9   3   3       60.23       55.85    109.90 o 
  -8   3   3        4.10       34.04    104.14 o 
  -7   3   3     2390.57     2299.40    108.34 o 
  -6   3   3       12.67       75.26     79.35 o 
  -5   3   3       67.69       65.14     83.62 o 
  -4   3   3    12804.57    11468.39    327.03 o 
  -3   3   3        1.21       93.64    133.71 o 
  -2   3   3     7219.75     7702.09    124.91 o 
  -1   3   3     7240.50     7668.76    239.97 o 
   0   3   3       11.05       45.89     62.70 o 
   1   3   3    26602.42    27780.16    478.63 o 
   2   3   3    35189.88    36907.01    589.02 o 
   3   3   3      362.72      378.77     65.04 o 
   4   3   3     7191.25     7109.93    188.04 o 
   5   3   3     9874.93     9741.35    214.00 o 
   6   3   3      523.56      641.95     75.97 o 
   7   3   3      920.76     1062.08    100.52 o 
   8   3   3       36.20      115.05     95.69 o 
   9   3   3      741.05     1004.09    146.45 o 
 -10   4   3      451.76      388.58    103.27 o 
  -9   4   3      644.40      550.83     96.73 o 
  -8   4   3     1388.46     1267.26     78.27 o 
  -7   4   3     1060.50      821.89    104.19 o 
  -6   4   3    17813.98    14719.34    603.36 o 
  -5   4   3      182.05      173.42     96.37 o 
  -4   4   3      462.86      600.66     96.59 o 
  -3   4   3     6863.66     7005.15    194.86 o 
  -2   4   3     8856.22     8864.24    620.28 o 
  -1   4   3    45710.73    45681.51   2651.07 o 
   0   4   3     1359.32     1328.36     80.62 o 
   1   4   3     9850.43    10610.18    112.04 o 
   2   4   3    75821.03    74133.66   1610.39 o 
   3   4   3     7232.69     7057.17    184.56 o 
   4   4   3     8099.50     8292.80    147.20 o 
   5   4   3       12.66       77.15     76.58 o 
   6   4   3     1471.65     1645.18     73.88 o 
   7   4   3      199.87      391.39    101.39 o 
   8   4   3      360.97      396.32     96.91 o 
   9   4   3      770.75      766.79    142.43 o 
 -10   5   3       31.57      111.33    100.33 o 
  -9   5   3      501.91      471.20    110.62 o 
  -8   5   3      303.01      286.64     91.90 o 
  -7   5   3     1259.15     1142.37    105.63 o 
  -6   5   3     2109.24     2088.78    107.60 o 
  -5   5   3     5759.36     5425.74    272.00 o 
  -4   5   3       95.24       99.49    130.73 o 
  -3   5   3     1575.64     1516.58    219.51 o 
  -2   5   3      697.14      668.49    141.43 o 
  -1   5   3        1.53       29.83     82.25 o 
   0   5   3    47457.23    46704.88    738.22 o 
   1   5   3     4165.39     4388.36     93.23 o 
   2   5   3      197.44      237.77     74.13 o 
   3   5   3    33508.04    32830.83    938.71 o 
   4   5   3       16.93        0.00     77.46 o 
   5   5   3        2.79      109.41     80.66 o 
   6   5   3     1358.70     1551.13     89.10 o 
   7   5   3      114.08      223.91     90.48 o 
   8   5   3      434.78      575.71    113.47 o 
   9   5   3      354.85      518.45    146.74 o 
 -10   6   3      471.62      501.95    116.80 o 
  -9   6   3      115.35      163.44    109.52 o 
  -8   6   3      340.55      353.14     93.30 o 
  -7   6   3     1014.45      974.65    104.34 o 
  -6   6   3     1483.49     1379.57     89.87 o 
  -5   6   3    17962.26    16284.53    520.56 o 
  -4   6   3      521.71      887.11    233.19 o 
  -3   6   3      414.21      514.73    125.64 o 
  -2   6   3    79370.45    82857.95    556.60 o 
  -1   6   3     2247.46     2488.86    123.22 o 
   0   6   3      282.48      228.76     82.71 o 
   1   6   3    18606.62    18702.76    335.03 o 
   2   6   3      659.55      613.61     77.40 o 
   3   6   3     3268.04     3420.93     92.13 o 
   4   6   3     2276.77     2447.28     83.97 o 
   5   6   3     4406.62     4502.06    126.74 o 
   6   6   3     2659.93     2691.36    291.76 o 
   7   6   3     1005.73     1066.41    105.90 o 
   8   6   3     1960.57     1893.61     95.07 o 
   9   6   3       63.97       31.36    143.17 o 
  -9   7   3      241.77      283.10     95.72 o 
  -8   7   3       15.87       45.08     91.18 o 
  -7   7   3       29.82      240.08    101.46 o 
  -6   7   3     1764.53     1553.32    105.59 o 
  -5   7   3     3541.07     3126.06    135.39 o 
  -4   7   3    13842.93    12404.34   1568.48 o 
  -3   7   3    26288.58    26163.49   1780.32 o 
  -2   7   3      481.55      547.05    126.94 o 
  -1   7   3    40000.45    39787.99   1229.98 o 
   0   7   3     2105.54     1937.55     93.15 o 
   1   7   3     3671.93     3811.22     98.01 o 
   2   7   3     1225.02     1251.27     85.62 o 
   3   7   3       24.39        8.28     74.40 o 
   4   7   3     9310.83     9485.33    295.13 o 
   5   7   3       49.17      103.07    100.52 o 
   6   7   3     3451.09     3601.76    144.73 o 
   7   7   3     3977.02     4247.22     96.08 o 
   8   7   3      694.04      803.72    122.53 o 
   9   7   3      324.44      409.78    144.88 o 
  -9   8   3      951.73      874.26    161.89 o 
  -8   8   3      156.48      157.68     91.37 o 
  -7   8   3      696.46      673.88     89.81 o 
  -6   8   3     1758.35     1613.84    197.40 o 
  -5   8   3        7.39        0.00    113.43 o 
  -4   8   3     9344.20     9596.93    498.19 o 
  -3   8   3     9657.93     9709.95    568.74 o 
  -2   8   3     1461.37     1478.84    100.42 o 
  -1   8   3    15882.02    15257.09    432.18 o 
   0   8   3    11858.10    11702.48    134.92 o 
   1   8   3      669.98      776.90     83.22 o 
   2   8   3    12627.38    12325.38    134.47 o 
   3   8   3      221.92      395.05    145.50 o 
   4   8   3      165.99      272.88    103.35 o 
   5   8   3     6406.14     6362.62    281.37 o 
   6   8   3        0.30       93.06     93.21 o 
   7   8   3      330.12      270.94    102.87 o 
   8   8   3      564.44      757.57    149.40 o 
   9   8   3       11.22      116.98    105.83 o 
  -9   9   3      976.76      866.34    106.76 o 
  -8   9   3      778.07      749.76    116.08 o 
  -7   9   3      874.64      939.03    118.88 o 
  -6   9   3      898.60      847.57    100.70 o 
  -5   9   3     3621.70     3820.71    135.19 o 
  -4   9   3      555.44      536.64    117.21 o 
  -3   9   3        1.13       93.56    112.17 o 
  -2   9   3     1094.49     1211.99    109.90 o 
  -1   9   3        4.40       64.55     94.83 o 
   0   9   3    12927.90    12688.21    289.95 o 
   1   9   3    15244.30    14905.52    313.67 o 
   2   9   3     7487.41     7409.13    163.40 o 
   3   9   3     6670.97     6693.53    223.55 o 
   4   9   3     1749.25     1839.98    105.17 o 
   5   9   3     5309.91     5547.19    237.44 o 
   6   9   3       78.78        0.00    106.70 o 
   7   9   3       14.63       53.15     84.38 o 
   8   9   3        6.35      167.83    112.51 o 
  -8  10   3     3417.31     3409.92    149.81 o 
  -7  10   3      110.92      215.61    128.69 o 
  -6  10   3      595.38      546.28    111.46 o 
  -5  10   3     5651.86     6001.09    213.94 o 
  -4  10   3     3168.20     2959.45    170.37 o 
  -3  10   3     1368.69     1130.74    126.98 o 
  -2  10   3     2528.07     2334.20    150.56 o 
  -1  10   3      515.80      535.92     98.25 o 
   0  10   3    11207.34    11069.49    337.26 o 
   1  10   3    17164.72    16211.90    397.72 o 
   2  10   3     4081.09     3889.72    144.04 o 
   3  10   3      585.16      578.17    100.01 o 
   4  10   3     9036.83     9131.90    170.15 o 
   5  10   3       10.38        0.00    108.05 o 
   6  10   3      189.87      347.56    122.44 o 
   7  10   3       11.22       57.23    107.88 o 
   8  10   3        5.52       72.85    130.43 o 
  -8  11   3       87.81      358.40    220.26 o 
  -7  11   3      197.78      300.40    151.18 o 
  -6  11   3      319.17      180.52    204.07 o 
  -5  11   3        1.85        0.00    198.17 o 
  -4  11   3     1049.11     1047.72    145.97 o 
  -3  11   3     2734.18     2788.84    154.37 o 
  -2  11   3      423.97      428.98    101.12 o 
  -1  11   3      484.37      452.26    112.50 o 
   0  11   3     4583.99     4602.62    109.21 o 
   1  11   3      921.29      956.77     91.68 o 
   2  11   3      127.98      123.74     94.48 o 
   3  11   3     3619.54     3524.12    110.79 o 
   4  11   3      118.80      223.03     90.98 o 
   5  11   3       71.33      108.21    109.26 o 
   6  11   3     1267.36     1521.26    243.09 o 
   7  11   3       20.10       95.40    151.16 o 
   8  11   3       29.78       77.37    233.04 o 
  -8  12   3      418.62      886.05    223.87 o 
  -7  12   3      303.53      469.97    216.39 o 
  -6  12   3       44.95       26.48    207.93 o 
  -5  12   3       15.85       83.93    138.54 o 
  -4  12   3     5841.65     6170.73    225.15 o 
  -3  12   3     2319.71     2181.89    208.04 o 
  -2  12   3     4447.40     4352.47    114.08 o 
  -1  12   3      293.97      354.76     92.13 o 
   0  12   3    10291.54    10020.13    260.00 o 
   1  12   3       53.62      122.46     87.51 o 
   2  12   3      196.65      257.04    170.57 o 
   3  12   3       86.82      190.55    146.38 o 
   4  12   3      890.35      943.35    184.73 o 
   5  12   3     2719.33     2903.38    527.38 o 
   6  12   3      195.19      307.38    132.24 o 
   7  12   3      683.87      788.04    164.37 o 
  -7  13   3      102.39      212.80    229.09 o 
  -6  13   3      140.54        0.00    153.28 o 
  -5  13   3      793.32      721.76    220.25 o 
  -4  13   3       73.06        0.00    207.11 o 
  -3  13   3     1271.34     1086.10    154.65 o 
  -2  13   3      117.92      248.92     92.61 o 
  -1  13   3     5151.39     5049.53    241.11 o 
   0  13   3      563.00      457.46     90.20 o 
   1  13   3        9.08       44.00     90.77 o 
   2  13   3      802.68      828.54    128.05 o 
   3  13   3      984.35      958.58    106.94 o 
   4  13   3     1951.07     2328.25    145.16 o 
   5  13   3      478.58      825.45    154.99 o 
   6  13   3       64.68      111.53    157.81 o 
   7  13   3      550.20      513.24    170.05 o 
  -6  14   3       93.48      125.89    167.27 o 
  -5  14   3        1.53       79.50    231.38 o 
  -4  14   3       84.62      236.04    156.21 o 
  -3  14   3       35.83       10.45     97.78 o 
  -2  14   3       80.81      132.14    101.90 o 
  -1  14   3       91.06       85.53     93.64 o 
   0  14   3      465.50      428.69    121.71 o 
   1  14   3      259.38      249.25    100.11 o 
   2  14   3      255.60      518.24    129.23 o 
   3  14   3       95.23       70.56    116.34 o 
   4  14   3      968.52      998.64    150.86 o 
   5  14   3      228.80      381.21    156.29 o 
   6  14   3       29.49      209.02    234.88 o 
  -6  15   3      100.15        0.00    172.28 o 
  -5  15   3      747.94      606.60    244.27 o 
  -4  15   3      138.68      283.68    158.70 o 
  -3  15   3      285.25      271.43    139.70 o 
  -2  15   3       10.93       95.75    123.41 o 
  -1  15   3     2955.11     3002.26    171.53 o 
   0  15   3     1742.12     1661.24    167.27 o 
   1  15   3        4.76       62.36     95.83 o 
   2  15   3       36.71        0.00    117.47 o 
   3  15   3     2263.46     2326.60    201.92 o 
   4  15   3     1655.03     1410.96    157.98 o 
   5  15   3      221.25      322.49    234.33 o 
  -5  16   3       18.40        0.00    253.68 o 
  -4  16   3       70.41       98.14    109.58 o 
  -3  16   3       76.67      510.65    146.31 o 
  -2  16   3      269.95      265.76    129.22 o 
  -1  16   3        1.75      117.41    132.11 o 
   0  16   3       39.29       82.75    159.76 o 
   1  16   3        8.74       55.93    138.22 o 
   2  16   3        2.30       21.82    187.23 o 
   3  16   3      404.61      365.00    203.55 o 
   4  16   3        0.17      120.10    162.80 o 
  -4  17   3       15.16      104.56    117.46 o 
  -3  17   3        1.53       87.32    147.30 o 
  -2  17   3       27.20        0.00    149.67 o 
  -1  17   3      489.14      557.79    171.72 o 
   0  17   3      816.99      908.10    130.30 o 
   1  17   3       87.77      126.86    192.12 o 
   2  17   3        1.69        0.00    201.40 o 
   3  17   3     1554.29     1812.76    212.23 o 
  -2  18   3        0.33      137.76    165.01 o 
  -1  18   3       54.77      150.66    133.33 o 
   0  18   3      663.82      647.33    138.30 o 
   1  18   3      557.57      202.97    205.89 o 
 -10   0   4       41.78       80.61    167.12 o 
  -9   0   4      820.89      660.42    112.07 o 
  -8   0   4     1823.13     1639.10    150.76 o 
  -7   0   4     3071.32     2934.42    141.82 o 
  -6   0   4       36.56       94.70    123.26 o 
  -5   0   4      967.44      743.76    118.80 o 
  -4   0   4    76573.72    67542.76    395.54 o 
  -3   0   4    25048.44    23470.06    272.55 o 
  -2   0   4    47754.44    44583.61   2393.66 o 
  -1   0   4    59702.08    60945.40    528.52 o 
   0   0   4    18322.40    20134.56    192.12 o 
   1   0   4      300.40      316.19     78.21 o 
   2   0   4     9328.46    10562.85    166.56 o 
   3   0   4    24504.05    26603.27    938.31 o 
   4   0   4     9073.63     9145.57    486.98 o 
   5   0   4    22678.26    21417.05    792.18 o 
   6   0   4     7332.17     7400.00    139.43 o 
   7   0   4     2449.73     2305.01    109.94 o 
   8   0   4     1326.36     1637.59    112.69 o 
   9   0   4        3.05        0.00    202.79 o 
 -10   1   4       52.20       89.87     89.44 o 
  -9   1   4       37.50      168.68     74.68 o 
  -8   1   4       30.75        0.00     82.37 o 
  -7   1   4       54.84       93.53     88.56 o 
  -6   1   4     3640.55     3412.02    201.72 o 
  -5   1   4     2980.78     2670.57    125.63 o 
  -4   1   4     7828.00     8315.93    225.81 o 
  -3   1   4    27578.39    26937.83    979.24 o 
  -2   1   4     7812.69     7998.06    141.35 o 
  -1   1   4    26155.35    26372.83    635.35 o 
   0   1   4    13724.87    14931.08    124.04 o 
   1   1   4     7305.97     7827.06    153.54 o 
   2   1   4      520.22      656.04     72.47 o 
   3   1   4      331.59      280.76     56.60 o 
   4   1   4    22348.05    22439.67    188.22 o 
   5   1   4       12.24       35.93     62.76 o 
   6   1   4     1963.95     1900.85     86.78 o 
   7   1   4     3553.48     3465.02     95.30 o 
   8   1   4       94.96       42.47     78.04 o 
   9   1   4      258.37      352.50    119.65 o 
 -10   2   4       68.58       85.82     85.64 o 
  -9   2   4      161.19      132.03     95.01 o 
  -8   2   4     6586.53     6204.94    280.95 o 
  -7   2   4      381.05      418.25     96.27 o 
  -6   2   4      159.60      228.71     89.87 o 
  -5   2   4    12620.28    11488.52    460.70 o 
  -4   2   4     5401.48     5147.79    190.87 o 
  -3   2   4     8829.45     8727.61    375.29 o 
  -2   2   4     7232.50     7590.03     93.14 o 
  -1   2   4     2652.03     2802.21     88.45 o 
   0   2   4    47068.96    47533.28    830.48 o 
   1   2   4    51410.57    53541.84    697.34 o 
   2   2   4    27404.87    30031.90    309.87 o 
   3   2   4      327.02      457.18     62.78 o 
   4   2   4    13684.30    13458.16    177.47 o 
   5   2   4      853.88      957.25     76.75 o 
   6   2   4        2.14       21.03     70.22 o 
   7   2   4      506.47      485.34     80.28 o 
   8   2   4       65.49      134.27     84.75 o 
   9   2   4      887.13      952.29    146.18 o 
 -10   3   4       41.40      155.01     80.91 o 
  -9   3   4     1188.95     1433.64     98.62 o 
  -8   3   4        2.81        6.99     90.17 o 
  -7   3   4     3254.45     2815.44    204.67 o 
  -6   3   4     2022.65     1850.18    145.96 o 
  -5   3   4     8864.81     7862.33    403.09 o 
  -4   3   4     1121.07     1250.86    156.70 o 
  -3   3   4      670.65      768.02     80.73 o 
  -2   3   4      510.35      492.28     77.73 o 
  -1   3   4    24120.98    23503.34    592.17 o 
   0   3   4    70758.04    67226.53   1020.79 o 
   1   3   4    18977.28    19313.09    420.16 o 
   2   3   4       44.07       90.08     69.82 o 
   3   3   4    58069.31    58170.68   1178.64 o 
   4   3   4     1777.91     1723.14     79.29 o 
   5   3   4      166.83      221.69     66.79 o 
   6   3   4       35.08       41.73     66.25 o 
   7   3   4      239.70      215.98     81.14 o 
   8   3   4     1843.95     1805.85     98.78 o 
   9   3   4       25.04       90.35    143.25 o 
 -10   4   4       86.88      222.13    100.96 o 
  -9   4   4      260.33      374.66    109.95 o 
  -8   4   4        4.79       45.71    104.10 o 
  -7   4   4     1687.90     1599.74     91.79 o 
  -6   4   4     1933.52     1983.96    105.76 o 
  -5   4   4       25.37      125.37    109.36 o 
  -4   4   4    10028.93    10883.32    204.89 o 
  -3   4   4     1982.29     1847.87     85.71 o 
  -2   4   4      614.71      589.62     75.31 o 
  -1   4   4    17443.74    17769.44    467.36 o 
   0   4   4      579.89      717.11     73.09 o 
   1   4   4     1217.57     1328.95     67.61 o 
   2   4   4    15085.51    16406.47    284.14 o 
   3   4   4      112.64      112.06     68.19 o 
   4   4   4      991.60     1035.23     77.10 o 
   5   4   4     1822.56     1738.06     73.89 o 
   6   4   4      247.85      282.75     81.67 o 
   7   4   4      811.76      862.94     72.39 o 
   8   4   4      258.82      379.86     97.41 o 
   9   4   4       66.66      148.46    143.86 o 
 -10   5   4       28.99       95.21     96.04 o 
  -9   5   4      226.06      244.26     98.07 o 
  -8   5   4      107.90      192.91    105.66 o 
  -7   5   4      441.32      396.37     91.79 o 
  -6   5   4      680.85      811.76     89.46 o 
  -5   5   4     8487.17     7278.99    647.76 o 
  -4   5   4     4955.25     5281.87    176.26 o 
  -3   5   4    10567.53    11147.29    423.53 o 
  -2   5   4     8219.89     8330.04    239.20 o 
  -1   5   4    52515.67    52679.18   1238.32 o 
   0   5   4     4874.29     5327.04    104.84 o 
   1   5   4      422.97      419.53     62.94 o 
   2   5   4     3638.49     3549.94     76.59 o 
   3   5   4     8018.33     8378.84    307.20 o 
   4   5   4    25578.74    24781.68    600.98 o 
   5   5   4      146.48      274.93     89.21 o 
   6   5   4      142.23      226.75     75.57 o 
   7   5   4     7948.81     7845.38    170.07 o 
   8   5   4     2019.78     1999.36    105.37 o 
   9   5   4        9.81       34.62    120.87 o 
 -10   6   4      168.45      198.40    102.83 o 
  -9   6   4        3.23       18.49     96.72 o 
  -8   6   4      136.05       97.29    104.49 o 
  -7   6   4       38.70        7.24    102.11 o 
  -6   6   4     1567.10     1490.31    106.84 o 
  -5   6   4     2144.00     2316.16    155.90 o 
  -4   6   4     4242.03     3650.44    470.90 o 
  -3   6   4      350.21      361.80     91.87 o 
  -2   6   4    13921.28    13413.53   1373.14 o 
  -1   6   4      845.45      811.17     78.25 o 
   0   6   4     5788.07     6230.81    182.12 o 
   1   6   4       82.49       97.06     69.78 o 
   2   6   4     3174.90     3364.36     72.49 o 
   3   6   4     5055.39     5163.07    122.75 o 
   4   6   4      185.16      318.17     71.32 o 
   5   6   4     1364.69     1473.77     87.22 o 
   6   6   4     2506.75     2542.96     88.23 o 
   7   6   4      778.38      816.81     97.01 o 
   8   6   4      131.01      334.74    115.15 o 
   9   6   4       99.51      167.78    142.80 o 
  -9   7   4       60.84      170.12    102.99 o 
  -8   7   4       13.09       33.53    106.55 o 
  -7   7   4       78.89      146.09     87.68 o 
  -6   7   4     1314.55     1335.69    111.61 o 
  -5   7   4     1811.99     1865.79    118.21 o 
  -4   7   4     2988.41     3110.92    381.41 o 
  -3   7   4     1410.10     1509.01     98.92 o 
  -2   7   4     5584.37     6086.93    440.20 o 
  -1   7   4    12130.99    12324.71    451.15 o 
   0   7   4    14613.84    15456.47    131.97 o 
   1   7   4     5794.32     5874.07     91.00 o 
   2   7   4     6292.87     6192.16    129.01 o 
   3   7   4    13984.33    14680.93    360.58 o 
   4   7   4     5033.52     4750.10    184.87 o 
   5   7   4       17.34      107.00     69.62 o 
   6   7   4     1360.76     1362.67     98.88 o 
   7   7   4     1371.32     1257.08     88.42 o 
   8   7   4      124.41      116.53     94.23 o 
   9   7   4      244.88      224.21    131.33 o 
  -9   8   4       78.62       40.91     98.16 o 
  -8   8   4      541.79      601.11    113.48 o 
  -7   8   4       94.57      143.70    101.30 o 
  -6   8   4      161.44      290.92     93.29 o 
  -5   8   4      280.18      295.09     96.37 o 
  -4   8   4     6281.96     5611.19    496.26 o 
  -3   8   4     1803.27     1676.73     92.51 o 
  -2   8   4     7804.04     7500.88    409.84 o 
  -1   8   4      585.92      553.69     78.10 o 
   0   8   4     5857.89     6324.08    163.65 o 
   1   8   4     2903.52     3025.02     92.24 o 
   2   8   4     5399.02     5407.43    161.57 o 
   3   8   4     5648.20     5301.24     84.90 o 
   4   8   4     3462.00     3471.15    117.12 o 
   5   8   4      266.85      285.41    102.49 o 
   6   8   4     3421.37     3491.05    102.83 o 
   7   8   4      413.56      467.00    101.84 o 
   8   8   4       22.77      128.09    101.78 o 
  -9   9   4       20.08        0.00    119.26 o 
  -8   9   4       48.13       73.05     93.93 o 
  -7   9   4      791.23      757.18     99.15 o 
  -6   9   4     1674.53     1636.21    103.88 o 
  -5   9   4        0.37      100.45    104.10 o 
  -4   9   4      286.68      304.41    109.36 o 
  -3   9   4     9987.30     9686.78    471.02 o 
  -2   9   4     5526.34     5091.84    161.50 o 
  -1   9   4      126.10       97.17     76.31 o 
   0   9   4     5673.48     5606.00    256.57 o 
   1   9   4     5573.28     5225.52    129.67 o 
   2   9   4    13150.14    12683.31    504.27 o 
   3   9   4     5008.88     4770.52    129.30 o 
   4   9   4        6.23       22.65    111.57 o 
   5   9   4     4942.73     4844.35    100.53 o 
   6   9   4     3005.56     3037.97    138.32 o 
   7   9   4       23.41       42.65     94.93 o 
   8   9   4       71.92       76.05    129.61 o 
  -8  10   4      299.57      286.77    127.02 o 
  -7  10   4      125.76        0.00    128.18 o 
  -6  10   4       73.09       66.94    101.35 o 
  -5  10   4      957.08      955.21    131.05 o 
  -4  10   4     2005.50     1804.14    121.42 o 
  -3  10   4     1499.59     1471.95    117.85 o 
  -2  10   4      201.36      191.05     83.23 o 
  -1  10   4      473.74      400.91    105.45 o 
   0  10   4     3950.46     3815.25     89.99 o 
   1  10   4     2158.14     2290.83     81.38 o 
   2  10   4     3048.04     3149.98    106.20 o 
   3  10   4      243.89      313.11    119.43 o 
   4  10   4     1803.54     1919.43    128.35 o 
   5  10   4       87.37      353.71    102.93 o 
   6  10   4       62.43      124.65    115.13 o 
   7  10   4      434.23      595.09    151.92 o 
   8  10   4       24.03      136.43    155.94 o 
  -8  11   4        7.14        0.00    158.32 o 
  -7  11   4     2392.22     2343.22    168.02 o 
  -6  11   4       61.67       87.30    122.89 o 
  -5  11   4      293.30      219.03    119.64 o 
  -4  11   4     1112.21     1201.87    161.07 o 
  -3  11   4     2658.01     2566.50    104.67 o 
  -2  11   4    10257.17     9610.59    303.28 o 
  -1  11   4       25.69      111.01     99.26 o 
   0  11   4      836.30      897.06     89.91 o 
   1  11   4    12717.30    12581.92    381.19 o 
   2  11   4     4983.19     4721.25    128.66 o 
   3  11   4      870.81      854.80    122.41 o 
   4  11   4      479.78      510.31    192.44 o 
   5  11   4     1803.64     1876.11    116.35 o 
   6  11   4     1665.00     1825.43    217.70 o 
   7  11   4      384.92      377.99    223.84 o 
  -8  12   4       16.94       65.04    164.48 o 
  -7  12   4      724.83      830.20    218.70 o 
  -6  12   4     1446.71     1301.81    216.02 o 
  -5  12   4       29.03       33.01    203.84 o 
  -4  12   4     1438.98     1273.75    137.35 o 
  -3  12   4      811.26      775.51     92.79 o 
  -2  12   4        0.95       44.41     85.36 o 
  -1  12   4     5524.05     5205.02    121.15 o 
   0  12   4        2.95       94.95     96.98 o 
   1  12   4     1873.95     1753.92     94.75 o 
   2  12   4     2684.83     2610.66    188.58 o 
   3  12   4      362.01      389.95    127.47 o 
   4  12   4      416.45      466.94    133.94 o 
   5  12   4       70.19       10.06    122.63 o 
   6  12   4      829.10     1018.35    135.99 o 
   7  12   4       18.75      130.37    141.28 o 
  -7  13   4      231.52      519.35    225.64 o 
  -6  13   4     1344.27     1168.84    224.04 o 
  -5  13   4      104.66      396.05    218.72 o 
  -4  13   4      184.98      233.51    109.17 o 
  -3  13   4     6511.84     6298.10    134.76 o 
  -2  13   4      699.77      720.53     90.59 o 
  -1  13   4      991.78      966.26    122.04 o 
   0  13   4     1716.27     1600.45     95.52 o 
   1  13   4       71.11      125.64     77.51 o 
   2  13   4     1317.94     1261.53    125.44 o 
   3  13   4      322.14      444.95    128.16 o 
   4  13   4     1253.20     1305.31    150.92 o 
   5  13   4     1446.64     1691.30    153.89 o 
   6  13   4     1191.49     1428.09    143.31 o 
  -6  14   4      698.36      595.10    140.57 o 
  -5  14   4     2104.45     2091.84    270.15 o 
  -4  14   4     1188.46     1238.90    142.44 o 
  -3  14   4       26.11       85.47    105.95 o 
  -2  14   4     7482.23     7136.20    140.61 o 
  -1  14   4       13.12       39.39    113.01 o 
   0  14   4      259.98      215.40     89.37 o 
   1  14   4      261.47      199.44     86.08 o 
   2  14   4       10.27       87.43    126.52 o 
   3  14   4     2086.39     2145.17    119.25 o 
   4  14   4       78.38       85.12    104.42 o 
   5  14   4     2132.91     2324.71    164.75 o 
   6  14   4      384.55      521.71    241.67 o 
  -6  15   4        0.85       55.81    124.65 o 
  -5  15   4      186.91      285.94    125.67 o 
  -4  15   4      391.22      320.99    143.43 o 
  -3  15   4      404.80      467.61    125.50 o 
  -2  15   4      620.63      641.07    119.80 o 
  -1  15   4      412.84      324.70    123.53 o 
   0  15   4      803.38      753.55    179.97 o 
   1  15   4     1165.05     1196.40    106.93 o 
   2  15   4      310.60      265.79    136.18 o 
   3  15   4      676.61      752.13    146.00 o 
   4  15   4      579.10      806.16    158.17 o 
   5  15   4        0.50      113.54    165.39 o 
  -5  16   4       86.94        0.00    150.16 o 
  -4  16   4       46.74      139.80    147.87 o 
  -3  16   4       26.60      155.51    151.77 o 
  -2  16   4      278.00      353.06    125.78 o 
  -1  16   4     1903.28     1916.20    142.25 o 
   0  16   4      219.90      294.31    133.23 o 
   1  16   4      955.38      844.12    118.81 o 
   2  16   4     1973.28     1857.84    151.77 o 
   3  16   4      179.31      226.62    154.14 o 
   4  16   4      364.41      490.64    225.42 o 
  -4  17   4       12.92       24.04    153.61 o 
  -3  17   4        2.31       99.22    133.69 o 
  -2  17   4      480.45      498.33    132.95 o 
  -1  17   4        1.07       52.05    168.58 o 
   0  17   4      689.76      572.90    166.08 o 
   1  17   4     1352.86     1463.68    200.32 o 
   2  17   4      262.40      257.80    202.28 o 
   3  17   4      518.30      573.33    155.65 o 
  -2  18   4      519.03      445.24    133.99 o 
  -1  18   4       39.57       97.95    130.26 o 
   0  18   4        1.01       12.14    132.95 o 
   1  18   4      212.53      207.24    206.05 o 
 -10   1   5       25.53       39.71     81.35 o 
  -9   1   5      106.30       68.38     90.61 o 
  -8   1   5       34.12      130.53     86.86 o 
  -7   1   5     5333.57     5132.28    133.90 o 
  -6   1   5     6625.97     6325.66    138.23 o 
  -5   1   5     1261.53     1138.45    119.70 o 
  -4   1   5     5755.10     5308.44    130.58 o 
  -3   1   5    45390.97    43232.52   1843.71 o 
  -2   1   5    28203.64    28218.09    397.91 o 
  -1   1   5     1607.07     1758.98     72.76 o 
   0   1   5    17164.30    18088.64    259.85 o 
   1   1   5    44841.20    46340.77   1002.22 o 
   2   1   5    45956.20    47696.36   1354.26 o 
   3   1   5     6451.65     6731.04    144.32 o 
   4   1   5        2.82        0.00     59.26 o 
   5   1   5    10631.17    10418.28    248.47 o 
   6   1   5     8660.72     8580.09    176.89 o 
   7   1   5      127.67      152.26     69.74 o 
   8   1   5       37.31      215.17     95.68 o 
   9   1   5      441.79      628.02     89.32 o 
 -10   2   5      207.94      271.59     99.79 o 
  -9   2   5       25.24      172.24     94.11 o 
  -8   2   5       63.56      166.03     83.62 o 
  -7   2   5       54.22      189.46     87.80 o 
  -6   2   5     4262.39     3653.55    158.66 o 
  -5   2   5     4998.77     4876.55    128.14 o 
  -4   2   5     6701.45     6749.24    133.79 o 
  -3   2   5      627.18      582.56     76.06 o 
  -2   2   5    17366.18    17966.13    173.69 o 
  -1   2   5      959.39     1198.89     70.22 o 
   0   2   5       83.27      135.52     59.41 o 
   1   2   5     3060.30     3372.56     81.33 o 
   2   2   5     5715.84     6415.00    137.76 o 
   3   2   5    11282.72    11489.97     99.82 o 
   4   2   5     2725.32     2621.10     66.50 o 
   5   2   5     4125.62     4188.41    110.22 o 
   6   2   5      643.68      734.90     71.07 o 
   7   2   5      136.21      265.84     88.17 o 
   8   2   5      502.38      519.64     97.44 o 
   9   2   5      544.04      560.07    107.61 o 
 -10   3   5      137.10      327.72     98.89 o 
  -9   3   5       68.21      308.36     84.12 o 
  -8   3   5      200.20      265.56    136.64 o 
  -7   3   5     2455.97     2393.10     74.78 o 
  -6   3   5      198.49      296.93     96.94 o 
  -5   3   5     1429.06     1333.56     97.84 o 
  -4   3   5     7602.77     7976.45    426.17 o 
  -3   3   5     2042.85     2192.50     83.04 o 
  -2   3   5    32138.97    32753.51    832.24 o 
  -1   3   5     3179.92     3390.37     86.07 o 
   0   3   5     4344.77     4880.71    100.51 o 
   1   3   5    28997.68    30434.93    522.35 o 
   2   3   5     9935.12    10541.39    284.80 o 
   3   3   5     1504.14     1788.86     68.84 o 
   4   3   5    11756.47    11261.09    135.41 o 
   5   3   5     2173.89     2080.67     72.41 o 
   6   3   5     1698.09     1751.00     99.52 o 
   7   3   5     3274.51     3297.06    133.84 o 
   8   3   5       57.77       81.38     88.80 o 
   9   3   5      118.24      288.68    127.58 o 
 -10   4   5     1061.99      848.00     94.85 o 
  -9   4   5      418.72      493.99     88.13 o 
  -8   4   5      785.22      819.46     93.20 o 
  -7   4   5     1078.85      839.26     74.14 o 
  -6   4   5     7645.75     7148.64    303.56 o 
  -5   4   5      814.03      729.69     93.31 o 
  -4   4   5      311.05      287.77     81.58 o 
  -3   4   5      371.20      390.72     86.47 o 
  -2   4   5     7236.25     7790.03     98.88 o 
  -1   4   5    43713.81    45073.86   1104.48 o 
   0   4   5    34830.21    36192.65    333.16 o 
   1   4   5    23491.73    24551.87    471.01 o 
   2   4   5    27089.51    28101.17    499.24 o 
   3   4   5      733.67      910.07     74.36 o 
   4   4   5     5006.78     4947.48    200.12 o 
   5   4   5      640.66      654.68     69.80 o 
   6   4   5      660.06      714.99     99.14 o 
   7   4   5     1486.17     1540.59     83.29 o 
   8   4   5      132.25      182.74     82.04 o 
   9   4   5     2209.04     2184.34    142.76 o 
 -10   5   5        0.18       52.48     85.03 o 
  -9   5   5      942.38     1064.21     90.57 o 
  -8   5   5      123.87      354.68     94.12 o 
  -7   5   5      299.41      278.91     88.56 o 
  -6   5   5     3343.95     3302.40    215.60 o 
  -5   5   5      689.69      725.09    125.82 o 
  -4   5   5     2488.21     2773.32    100.88 o 
  -3   5   5     6753.81     7399.23    185.71 o 
  -2   5   5     1664.08     1973.01     89.60 o 
  -1   5   5    13240.85    12959.13    209.50 o 
   0   5   5    51186.41    52401.28   1375.45 o 
   1   5   5     9349.40     9784.91    121.28 o 
   2   5   5     2781.04     2884.47     81.08 o 
   3   5   5    20904.48    21796.33    296.83 o 
   4   5   5      256.25      306.80     70.18 o 
   5   5   5     2297.71     2356.61    158.59 o 
   6   5   5       61.56      230.36     70.04 o 
   7   5   5      360.23      427.32     82.55 o 
   8   5   5     1612.71     1919.64    119.58 o 
   9   5   5        0.39        0.00    126.75 o 
  -9   6   5      146.26      188.02     73.28 o 
  -8   6   5      394.19      423.34     75.69 o 
  -7   6   5       17.10       75.65     79.69 o 
  -6   6   5     5139.21     4774.48     98.57 o 
  -5   6   5     8578.97     7579.81    482.90 o 
  -4   6   5     5668.41     6073.76    235.80 o 
  -3   6   5     3230.10     3566.23    108.67 o 
  -2   6   5    21747.94    21223.48    967.00 o 
  -1   6   5       17.86        5.75     79.49 o 
   0   6   5     2025.61     1998.94     69.27 o 
   1   6   5      102.20      158.90     61.92 o 
   2   6   5      224.61      245.43     62.75 o 
   3   6   5     8626.70     8515.42    116.36 o 
   4   6   5     1230.50     1160.14     66.77 o 
   5   6   5     9030.49     8901.46    217.45 o 
   6   6   5     1677.98     1772.69     80.93 o 
   7   6   5       14.99       59.00     84.98 o 
   8   6   5      856.88      882.75    116.96 o 
   9   6   5       28.68        0.00    116.83 o 
  -9   7   5      358.67      439.34     82.61 o 
  -8   7   5      808.45      786.70     77.96 o 
  -7   7   5       66.25      151.70     87.72 o 
  -6   7   5     1174.24     1191.18    121.81 o 
  -5   7   5    10013.36    10226.39    477.69 o 
  -4   7   5     4554.61     4562.50    255.93 o 
  -3   7   5    18729.17    18708.34   1728.37 o 
  -2   7   5     4465.89     4643.21    104.09 o 
  -1   7   5     9313.06     9599.57    368.24 o 
   0   7   5      145.02      163.91     78.57 o 
   1   7   5     2044.62     2107.04     75.63 o 
   2   7   5    13809.51    14573.79    277.62 o 
   3   7   5      143.81      135.63     66.91 o 
   4   7   5    14998.27    15070.34    452.23 o 
   5   7   5     6460.30     6242.76    136.19 o 
   6   7   5     2645.66     2531.04     79.35 o 
   7   7   5     3486.78     3650.45    293.64 o 
   8   7   5      137.16      145.76    116.81 o 
  -9   8   5      209.62      344.26     93.99 o 
  -8   8   5       46.24       20.80     88.07 o 
  -7   8   5     2443.66     2259.56    116.42 o 
  -6   8   5      678.09      538.56    104.35 o 
  -5   8   5        8.05       84.46     91.30 o 
  -4   8   5     8160.14     7409.78    348.43 o 
  -3   8   5      415.52      359.96    191.74 o 
  -2   8   5     1606.13     1293.61    124.00 o 
  -1   8   5    10431.82    10725.62    211.34 o 
   0   8   5      540.83      724.89     84.10 o 
   1   8   5      379.80      470.39     71.69 o 
   2   8   5     6639.17     7092.88    110.25 o 
   3   8   5     6058.12     5787.04     83.57 o 
   4   8   5       48.64       89.54     82.57 o 
   5   8   5      524.80      559.38     75.66 o 
   6   8   5     2297.97     2519.54     94.14 o 
   7   8   5      264.44      285.28     97.85 o 
   8   8   5       11.63      168.75    119.69 o 
  -9   9   5      543.35      706.95    105.28 o 
  -8   9   5       11.75        0.00     78.98 o 
  -7   9   5     1096.48     1124.01     99.84 o 
  -6   9   5      532.04      615.86     97.48 o 
  -5   9   5      114.48      320.21    189.27 o 
  -4   9   5      311.29      398.75     90.16 o 
  -3   9   5      129.73      156.53     86.68 o 
  -2   9   5    11856.56    10927.51    519.56 o 
  -1   9   5      527.27      461.52     84.90 o 
   0   9   5     9729.84     9765.66    151.21 o 
   1   9   5    19890.61    19609.33    683.45 o 
   2   9   5     1829.50     1735.75    141.70 o 
   3   9   5    10633.85    10918.81    461.54 o 
   4   9   5      121.99      124.10     79.54 o 
   5   9   5      112.23      112.33     87.15 o 
   6   9   5      118.28      169.08    110.69 o 
   7   9   5       91.87      190.14    120.58 o 
   8   9   5      697.95     1029.63    212.54 o 
  -8  10   5     1001.87     1190.77    110.60 o 
  -7  10   5       45.22        0.00     90.38 o 
  -6  10   5       70.36       93.30     86.76 o 
  -5  10   5      878.95      858.56    101.20 o 
  -4  10   5      124.51      141.87     95.99 o 
  -3  10   5     4470.10     4201.32    139.23 o 
  -2  10   5      227.82      245.26     91.57 o 
  -1  10   5     7244.02     7717.56    121.71 o 
   0  10   5    11986.50    11738.11    230.11 o 
   1  10   5     6589.97     6564.43    111.06 o 
   2  10   5     8097.19     7875.05    121.36 o 
   3  10   5      411.76      457.06     88.71 o 
   4  10   5     1465.27     1321.45    103.89 o 
   5  10   5      137.42      159.84    106.57 o 
   6  10   5      144.19      259.63    129.38 o 
   7  10   5      807.65      872.44    103.89 o 
   8  10   5       38.34      163.32    126.04 o 
  -8  11   5       53.23      221.80    115.34 o 
  -7  11   5        0.08       12.96    109.17 o 
  -6  11   5      431.86      395.33    107.49 o 
  -5  11   5      138.15      162.63     97.58 o 
  -4  11   5        9.69       84.53     83.11 o 
  -3  11   5     3705.05     3409.18    120.97 o 
  -2  11   5       40.25      179.14     99.74 o 
  -1  11   5      527.34      582.14     86.55 o 
   0  11   5     3904.30     3889.34    102.90 o 
   1  11   5      361.36      473.32     80.85 o 
   2  11   5     2393.48     2251.29     87.62 o 
   3  11   5     1950.47     2078.83    102.01 o 
   4  11   5       40.46      145.58    106.45 o 
   5  11   5      774.69      813.11    114.46 o 
   6  11   5     1022.22     1112.84    112.76 o 
   7  11   5      129.09      347.07    118.88 o 
  -7  12   5      539.87      455.33    115.39 o 
  -6  12   5      959.71     1026.28    102.91 o 
  -5  12   5      298.43      428.23    100.24 o 
  -4  12   5     3720.02     3312.32    109.93 o 
  -3  12   5      220.74      272.84     85.35 o 
  -2  12   5     1623.25     1544.89     92.08 o 
  -1  12   5       17.72       42.89     86.73 o 
   0  12   5      118.25      162.60     96.98 o 
   1  12   5        9.59       73.83     77.54 o 
   2  12   5      467.90      467.06     76.95 o 
   3  12   5     2260.87     2220.85     95.26 o 
   4  12   5      207.13      324.80    132.18 o 
   5  12   5     2110.75     2375.25    197.60 o 
   6  12   5      288.26      194.60    163.77 o 
   7  12   5      442.61      597.51    238.38 o 
  -7  13   5       23.04        0.00    144.04 o 
  -6  13   5        3.51      110.89    114.51 o 
  -5  13   5     2091.04     2059.34    455.63 o 
  -4  13   5      941.57      787.14    128.88 o 
  -3  13   5      172.74      240.15     82.27 o 
  -2  13   5     1169.43     1110.32     85.98 o 
  -1  13   5     2530.24     2397.86    123.95 o 
   0  13   5      380.94      486.17     96.72 o 
   1  13   5     1178.27     1200.16     96.47 o 
   2  13   5      355.35      361.23    102.84 o 
   3  13   5      411.25      404.53    129.52 o 
   4  13   5     3464.20     3647.19    194.37 o 
   5  13   5       97.74        0.00    122.46 o 
   6  13   5      125.83      138.43    169.49 o 
  -6  14   5       45.57      202.06    113.88 o 
  -5  14   5       65.86       40.58    119.89 o 
  -4  14   5        4.40      117.86    113.41 o 
  -3  14   5       34.66        0.00    108.17 o 
  -2  14   5       51.00      150.05     92.56 o 
  -1  14   5       67.07      114.49    119.83 o 
   0  14   5      232.89      234.06     97.51 o 
   1  14   5     1214.18     1202.83    101.16 o 
   2  14   5       33.52        0.00    127.34 o 
   3  14   5       39.53       97.06    136.88 o 
   4  14   5     1006.42     1086.18    178.99 o 
   5  14   5        4.26       65.85    127.48 o 
  -6  15   5        1.52       97.28    107.14 o 
  -5  15   5      921.33     1017.25    151.52 o 
  -4  15   5     1008.06     1108.62    149.63 o 
  -3  15   5       21.07       93.93    110.23 o 
  -2  15   5       19.89       91.49    110.19 o 
  -1  15   5     2136.17     2199.25    238.71 o 
   0  15   5     1855.89     1887.01    108.46 o 
   1  15   5       21.13       34.41     93.12 o 
   2  15   5       16.99      201.67    136.78 o 
   3  15   5     2476.97     2731.53    174.68 o 
   4  15   5     1648.61     1753.77    172.07 o 
   5  15   5       12.21       88.87    169.37 o 
  -5  16   5        8.04        0.00    150.69 o 
  -4  16   5      517.56      634.08    164.18 o 
  -3  16   5      196.65      285.14    139.82 o 
  -2  16   5        7.74      116.72    114.54 o 
  -1  16   5        7.07      102.45    121.61 o 
   0  16   5       67.80      206.61    104.43 o 
   1  16   5      179.19      135.83    112.82 o 
   2  16   5      174.54      155.95    145.24 o 
   3  16   5      323.64      263.71    152.91 o 
   4  16   5       73.17      164.53    143.50 o 
  -3  17   5      225.73      391.31    162.82 o 
  -2  17   5       15.95      110.18    128.95 o 
  -1  17   5     1349.46     1466.17    148.98 o 
   0  17   5     1272.21     1265.78    143.58 o 
   1  17   5       99.57       98.95    133.57 o 
   2  17   5      255.25      308.43    154.49 o 
 -10   0   6        2.22      117.69    109.34 o 
  -9   0   6        0.08       20.64    135.08 o 
  -8   0   6     1514.60     1300.90    126.51 o 
  -7   0   6     7155.46     5981.63    197.61 o 
  -6   0   6     3032.37     2930.91    182.47 o 
  -5   0   6      689.92      585.74    111.73 o 
  -4   0   6    38916.65    39080.28    292.00 o 
  -3   0   6     5078.59     5668.54    112.49 o 
  -2   0   6     9389.70    10150.50    137.07 o 
  -1   0   6     5233.22     5918.18    109.15 o 
   0   0   6      239.90      210.19     71.34 o 
   1   0   6     3982.09     4185.64    101.63 o 
   2   0   6       69.70      112.13     80.27 o 
   3   0   6    57213.02    58649.28    343.90 o 
   4   0   6      656.25      637.21    102.55 o 
   5   0   6     2505.02     2628.39    115.88 o 
   6   0   6     8593.78     8986.12    383.21 o 
   7   0   6     2850.29     2823.58    176.92 o 
   8   0   6       22.30       86.30     96.24 o 
   9   0   6       66.38      232.66    155.84 o 
 -10   1   6        3.74       75.72     81.65 o 
  -9   1   6        2.44       15.47    128.23 o 
  -8   1   6      829.12      843.75     92.27 o 
  -7   1   6       88.64       44.14     88.71 o 
  -6   1   6     1465.40     1459.13     89.83 o 
  -5   1   6     8796.65     8231.58    134.49 o 
  -4   1   6      262.47      316.47    105.96 o 
  -3   1   6     7723.27     8001.52    178.55 o 
  -2   1   6     7325.30     7160.79    191.80 o 
  -1   1   6      252.00      296.49     58.50 o 
   0   1   6       76.65      147.01     62.76 o 
   1   1   6    12947.08    14004.78    269.89 o 
   2   1   6    12735.30    13240.81    135.85 o 
   3   1   6      216.78      304.36     57.38 o 
   4   1   6    14817.00    15344.14    118.87 o 
   5   1   6     5013.54     5112.44     81.14 o 
   6   1   6      220.10      263.01     67.25 o 
   7   1   6     1690.99     1925.32    135.47 o 
   8   1   6       54.15        3.72     90.08 o 
   9   1   6       37.94      125.00     90.45 o 
 -10   2   6      126.32      222.62     76.84 o 
  -9   2   6       27.34       72.51     87.58 o 
  -8   2   6     2426.25     2363.35     86.09 o 
  -7   2   6       30.58      108.68     76.28 o 
  -6   2   6       34.48      244.00    199.43 o 
  -5   2   6      678.56      594.11     89.72 o 
  -4   2   6      312.68      367.86     78.20 o 
  -3   2   6    24195.15    24604.06    462.78 o 
  -2   2   6     9949.40    10222.64    140.27 o 
  -1   2   6    31277.29    32366.13    283.24 o 
   0   2   6    30482.62    31731.35    274.75 o 
   1   2   6      380.65      410.04     63.32 o 
   2   2   6    16120.37    16776.83    314.80 o 
   3   2   6      597.60      609.83     71.41 o 
   4   2   6      576.75      644.66     61.00 o 
   5   2   6      922.60     1037.22     69.89 o 
   6   2   6      304.92      349.35     81.80 o 
   7   2   6     5277.61     5120.56    183.49 o 
   8   2   6      106.41      118.33     89.68 o 
   9   2   6      228.70      222.90    143.22 o 
 -10   3   6       48.32      186.88     89.44 o 
  -9   3   6     1648.74     1819.32     84.11 o 
  -8   3   6       85.05      105.22     91.55 o 
  -7   3   6      719.90      684.02     88.68 o 
  -6   3   6     1331.53     1365.16     97.44 o 
  -5   3   6     2230.88     2124.50    118.47 o 
  -4   3   6    13760.71    13560.23    556.19 o 
  -3   3   6     3473.26     3364.94    248.61 o 
  -2   3   6    13803.02    14178.95    484.61 o 
  -1   3   6    41457.12    42322.68    949.88 o 
   0   3   6    58129.44    58419.90    285.46 o 
   1   3   6    11969.22    12399.05    330.41 o 
   2   3   6     2528.55     2567.24     72.11 o 
   3   3   6    14969.76    15256.18    449.68 o 
   4   3   6     3916.39     3953.26     74.67 o 
   5   3   6     1882.43     1838.96     80.31 o 
   6   3   6      647.91      739.34     82.05 o 
   7   3   6       51.17      122.44     77.02 o 
   8   3   6     2771.75     3223.21     96.34 o 
   9   3   6        0.44       60.93    102.82 o 
 -10   4   6      167.93      212.42     91.94 o 
  -9   4   6        1.32      182.97     79.94 o 
  -8   4   6        1.42      147.16     93.02 o 
  -7   4   6     1045.45     1134.67    102.63 o 
  -6   4   6       64.05        0.00     96.19 o 
  -5   4   6       18.05      191.68     92.83 o 
  -4   4   6     2048.32     2019.67     85.39 o 
  -3   4   6      290.38      288.16     65.11 o 
  -2   4   6      733.05      743.32     65.78 o 
  -1   4   6    10102.86    10586.08    259.98 o 
   0   4   6     7954.15     7868.24    140.83 o 
   1   4   6     1674.81     1833.27     58.83 o 
   2   4   6     2919.09     2939.26     73.57 o 
   3   4   6     5620.86     5919.21    181.86 o 
   4   4   6        0.63       92.91     60.21 o 
   5   4   6       14.96       74.26     63.41 o 
   6   4   6     1011.71      956.72    118.25 o 
   7   4   6       31.95       17.66     90.75 o 
   8   4   6        0.04       62.45     91.40 o 
   9   4   6      550.43      672.28    116.42 o 
 -10   5   6        7.94       78.07     85.15 o 
  -9   5   6      548.73      731.56     84.19 o 
  -8   5   6     1350.35     1559.98    176.96 o 
  -7   5   6      150.17      243.57     87.16 o 
  -6   5   6       91.39      204.75     75.90 o 
  -5   5   6    14242.14    13557.56    326.32 o 
  -4   5   6     7624.36     8158.82    193.14 o 
  -3   5   6      299.27      452.67     85.96 o 
  -2   5   6     6835.23     7176.94    200.01 o 
  -1   5   6    15097.27    15991.73    346.11 o 
   0   5   6    39843.89    41276.80    467.17 o 
   1   5   6    10718.03    11214.88    140.27 o 
   2   5   6      210.59      276.71     65.53 o 
   3   5   6     8687.20     8811.25     93.34 o 
   4   5   6    20735.01    21144.61    555.75 o 
   5   5   6       28.67      204.85     83.67 o 
   6   5   6      719.76      786.10     77.46 o 
   7   5   6     1887.45     1950.21     82.31 o 
   8   5   6      589.36      652.41     81.24 o 
   9   5   6        0.27      359.69    130.07 o 
  -9   6   6       73.07      161.94    102.95 o 
  -8   6   6      347.84      341.81     82.93 o 
  -7   6   6      346.64      477.97     86.47 o 
  -6   6   6      939.60      858.06     76.83 o 
  -5   6   6      955.86     1002.49     98.05 o 
  -4   6   6     5809.46     6023.15    108.33 o 
  -3   6   6      940.09      903.98     77.55 o 
  -2   6   6     3877.97     4376.83     97.92 o 
  -1   6   6     1700.56     1930.62     83.28 o 
   0   6   6     1206.79     1352.17     66.28 o 
   1   6   6     2948.68     2947.92     87.66 o 
   2   6   6       14.20       40.03     62.97 o 
   3   6   6     3880.27     4083.90    149.66 o 
   4   6   6      405.13      398.28     69.21 o 
   5   6   6     7532.81     7595.92    180.26 o 
   6   6   6     1074.03     1001.49     79.63 o 
   7   6   6     1064.18      906.70     81.07 o 
   8   6   6      302.99      497.56     94.84 o 
  -9   7   6      257.25      297.04     93.80 o 
  -8   7   6      291.31      418.50     83.92 o 
  -7   7   6      437.39      429.49     87.90 o 
  -6   7   6      415.39      431.83     77.75 o 
  -5   7   6     3089.12     3012.73    264.21 o 
  -4   7   6     9066.48     8289.93    508.02 o 
  -3   7   6     5779.35     5832.27    204.82 o 
  -2   7   6     3681.15     4053.63    108.14 o 
  -1   7   6     7581.35     8084.61    267.40 o 
   0   7   6    17653.01    18121.44    290.57 o 
   1   7   6     2822.68     2835.80     79.85 o 
   2   7   6     3180.01     3284.12     85.62 o 
   3   7   6     7271.65     7274.13     83.97 o 
   4   7   6     3780.21     3668.89     79.26 o 
   5   7   6     2154.81     2022.34     85.52 o 
   6   7   6      885.79     1041.53     85.62 o 
   7   7   6      205.90      221.93     93.12 o 
   8   7   6      264.40      576.84    132.30 o 
  -9   8   6        0.25       93.31     90.83 o 
  -8   8   6      916.48     1035.75    151.78 o 
  -7   8   6      457.78      419.17     91.64 o 
  -6   8   6      220.45      388.75     76.40 o 
  -5   8   6      507.14      480.85    101.41 o 
  -4   8   6     3446.10     3353.19    125.90 o 
  -3   8   6     4550.93     4669.70    104.76 o 
  -2   8   6     2199.57     2234.10     92.55 o 
  -1   8   6     3613.60     3763.10     99.21 o 
   0   8   6     4530.90     4806.88    117.94 o 
   1   8   6     4269.73     4606.79     99.74 o 
   2   8   6     1783.12     1711.36     75.83 o 
   3   8   6     5607.39     5670.74    158.60 o 
   4   8   6      553.31      488.30     72.56 o 
   5   8   6     2261.02     2108.29    131.17 o 
   6   8   6     1263.90     1186.28     90.05 o 
   7   8   6      659.30      602.10     89.30 o 
   8   8   6        0.36       95.61    146.49 o 
  -9   9   6       17.22       27.74     92.83 o 
  -8   9   6      113.37      269.61     90.17 o 
  -7   9   6     1307.79     1374.79     98.49 o 
  -6   9   6     1838.24     1786.23    162.24 o 
  -5   9   6       20.64      123.06     94.85 o 
  -4   9   6     3290.84     3221.29    207.38 o 
  -3   9   6    11126.50    11638.80    912.20 o 
  -2   9   6     4316.43     4534.88    107.79 o 
  -1   9   6     3675.36     3742.04    113.62 o 
   0   9   6     1887.24     1882.46     92.34 o 
   1   9   6     4956.48     5139.58    117.99 o 
   2   9   6    15176.72    14804.24    418.09 o 
   3   9   6        3.61       31.41     68.30 o 
   4   9   6      235.44      334.74     88.74 o 
   5   9   6     5319.02     5358.17     99.76 o 
   6   9   6      880.91      985.30     94.84 o 
   7   9   6      139.89      173.46    107.96 o 
   8   9   6       13.89       96.39    119.51 o 
  -8  10   6     1038.46      951.84     99.70 o 
  -7  10   6      132.68      105.63     98.14 o 
  -6  10   6       18.02       97.81     86.20 o 
  -5  10   6      201.52      214.70     88.11 o 
  -4  10   6       67.29      185.59     84.79 o 
  -3  10   6     4677.40     4359.92    253.95 o 
  -2  10   6      344.73      347.41     90.72 o 
  -1  10   6     2548.65     2563.25     96.61 o 
   0  10   6     4821.52     4792.77    117.22 o 
   1  10   6       47.65       80.98     75.05 o 
   2  10   6     2190.45     2164.33     90.87 o 
   3  10   6      604.69      647.17     90.39 o 
   4  10   6     1080.93     1125.98    101.35 o 
   5  10   6      117.50      140.28     85.35 o 
   6  10   6      180.86      201.41    101.06 o 
   7  10   6      969.83     1057.05    135.62 o 
  -8  11   6      210.82      240.78     99.91 o 
  -7  11   6     2056.04     2130.47    114.18 o 
  -6  11   6      466.43      515.20    114.83 o 
  -5  11   6       38.29       58.32    110.21 o 
  -4  11   6      123.76      209.98     84.31 o 
  -3  11   6     2447.14     2388.68    118.71 o 
  -2  11   6    10498.35     9828.25    130.87 o 
  -1  11   6      464.30      564.51     94.69 o 
   0  11   6        1.58       15.22     89.74 o 
   1  11   6    17233.38    16386.59    513.97 o 
   2  11   6     3233.74     3122.38    108.46 o 
   3  11   6       13.47      125.16     92.21 o 
   4  11   6      221.87      308.84    105.35 o 
   5  11   6      205.54      461.19    237.68 o 
   6  11   6     2317.30     2610.42    159.14 o 
   7  11   6       48.73      242.24    138.37 o 
  -7  12   6      648.90      617.68    118.68 o 
  -6  12   6      245.94      298.53     98.69 o 
  -5  12   6       63.15      107.21    101.34 o 
  -4  12   6     1058.01      975.67     94.08 o 
  -3  12   6      418.84      441.10     87.81 o 
  -2  12   6     1163.61     1072.74     96.64 o 
  -1  12   6     1375.99     1231.47     90.36 o 
   0  12   6     3892.81     3789.04     92.70 o 
   1  12   6      271.11      374.56     74.17 o 
   2  12   6      596.73      605.23     87.07 o 
   3  12   6     1571.61     1430.84     92.02 o 
   4  12   6       34.54      263.90    133.27 o 
   5  12   6      195.57      407.70    156.91 o 
   6  12   6      765.53      980.08    136.05 o 
  -7  13   6      447.61      607.53    407.32 o 
  -6  13   6     1349.56     1362.52    148.11 o 
  -5  13   6      401.48      364.44    111.57 o 
  -4  13   6       30.65       47.29    103.70 o 
  -3  13   6     4302.91     4072.22    107.90 o 
  -2  13   6       59.66      155.89    109.39 o 
  -1  13   6       54.91      178.42     90.87 o 
   0  13   6      780.40      777.25     96.79 o 
   1  13   6      164.44      175.33     78.13 o 
   2  13   6     4837.97     4898.18    118.67 o 
   3  13   6        1.50        7.99    143.59 o 
   4  13   6      839.03     1136.35    145.61 o 
   5  13   6     2224.30     2525.85    159.32 o 
   6  13   6      475.66      520.13    141.17 o 
  -6  14   6     1456.48     1539.71    197.24 o 
  -5  14   6      766.27      667.59    116.43 o 
  -4  14   6      986.94     1093.43    120.33 o 
  -3  14   6       47.47       95.76     98.33 o 
  -2  14   6     1412.61     1314.82    104.41 o 
  -1  14   6      313.14      341.84     93.43 o 
   0  14   6       97.87       91.46     80.95 o 
   1  14   6      641.53      621.24    100.65 o 
   2  14   6       32.11      138.41    115.31 o 
   3  14   6     2273.42     2604.61    159.57 o 
   4  14   6     1103.64     1050.29    125.70 o 
   5  14   6     1536.24     1474.36    257.92 o 
  -5  15   6      554.82      625.20    162.63 o 
  -4  15   6        0.08      193.65    122.50 o 
  -3  15   6       92.36      115.98    101.08 o 
  -2  15   6     1202.72     1128.59     96.63 o 
  -1  15   6      750.26      489.84    214.01 o 
   0  15   6      183.29      150.04     96.61 o 
   1  15   6      697.63      763.22    104.63 o 
   2  15   6      988.14      844.03    113.92 o 
   3  15   6       40.92      130.72    119.68 o 
   4  15   6      676.88      716.67    157.92 o 
  -4  16   6       18.78      206.13    319.75 o 
  -3  16   6      318.20      405.79    121.34 o 
  -2  16   6      555.06      629.55    106.66 o 
  -1  16   6     1690.97     1368.85    169.98 o 
   0  16   6     1782.66     1742.50    113.37 o 
   1  16   6      333.10      447.64    114.23 o 
   2  16   6     1284.22     1345.61    151.52 o 
   3  16   6      208.18      635.62    174.05 o 
  -3  17   6        5.40       58.42    144.97 o 
  -2  17   6      613.74      652.99    124.30 o 
  -1  17   6      219.12      293.93    134.61 o 
   0  17   6      531.57      581.59    117.07 o 
   1  17   6     1058.15     1144.66    129.01 o 
   2  17   6       46.13      145.37    134.08 o 
 -10   1   7      392.64      488.84    101.28 o 
  -9   1   7        8.79       46.61     84.87 o 
  -8   1   7       41.00      106.85     82.44 o 
  -7   1   7     4765.50     4611.92    117.76 o 
  -6   1   7     9802.15     8989.08    509.91 o 
  -5   1   7      120.66      306.43    110.88 o 
  -4   1   7       40.42       97.88     78.61 o 
  -3   1   7    37745.51    38418.59   1271.15 o 
  -2   1   7    40915.12    42367.68    757.39 o 
  -1   1   7     2183.57     2118.66     62.94 o 
   0   1   7     1295.70     1349.80     65.98 o 
   1   1   7    24919.97    26932.05    488.38 o 
   2   1   7    54476.53    58781.35    296.18 o 
   3   1   7       13.31       37.21     54.02 o 
   4   1   7      125.89      123.57     73.07 o 
   5   1   7     8493.67     8386.60    108.20 o 
   6   1   7     4715.77     4906.59    129.42 o 
   7   1   7       15.95       52.57     79.27 o 
   8   1   7      103.99      187.23     88.95 o 
   9   1   7       68.83       58.58     90.33 o 
 -10   2   7      113.56      163.12     92.68 o 
  -9   2   7      335.49      398.57     88.86 o 
  -8   2   7       49.65      161.46     74.08 o 
  -7   2   7      507.58      338.53    120.34 o 
  -6   2   7     4373.79     4063.10     98.70 o 
  -5   2   7     2704.47     2611.25     99.73 o 
  -4   2   7     5632.62     5756.68    140.33 o 
  -3   2   7       58.49       51.64     66.11 o 
  -2   2   7      337.67      327.66     67.45 o 
  -1   2   7        9.93        0.00     61.68 o 
   0   2   7      535.35      562.21     51.09 o 
   1   2   7    21979.48    23741.74    322.49 o 
   2   2   7       75.98      190.78     52.72 o 
   3   2   7     6688.78     7122.68     96.73 o 
   4   2   7     6614.21     6883.72    226.59 o 
   5   2   7     4747.01     4724.53     85.98 o 
   6   2   7      264.73      321.99     58.55 o 
   7   2   7        2.63      113.26     74.57 o 
   8   2   7       84.54      185.63     99.48 o 
   9   2   7      331.76      448.12     99.74 o 
 -10   3   7      199.82      274.94    127.52 o 
  -9   3   7        1.31       73.09     88.18 o 
  -8   3   7      375.28      436.63     77.11 o 
  -7   3   7     1333.34     1456.24    106.40 o 
  -6   3   7     2524.23     2439.78    102.04 o 
  -5   3   7     5635.20     5610.37    218.94 o 
  -4   3   7      623.18      666.44     78.26 o 
  -3   3   7     9111.60     9537.28    305.48 o 
  -2   3   7    47284.34    48037.55   1912.59 o 
  -1   3   7      295.12      271.07     62.87 o 
   0   3   7     2814.62     3028.32     87.78 o 
   1   3   7    38014.88    39454.34    670.87 o 
   2   3   7     2117.43     2325.24     73.05 o 
   3   3   7     2612.78     2413.82     80.23 o 
   4   3   7     2787.69     2730.21     73.57 o 
   5   3   7      130.40      184.41     76.33 o 
   6   3   7     3024.03     3127.46     81.90 o 
   7   3   7       68.21      107.52     92.48 o 
   8   3   7       81.17      150.47    101.94 o 
   9   3   7      204.30      261.74    102.07 o 
 -10   4   7      656.55      625.89     94.09 o 
  -9   4   7      214.47      358.98     90.42 o 
  -8   4   7      205.25      219.19     84.84 o 
  -7   4   7       42.61      107.83     84.82 o 
  -6   4   7      791.88      795.47     99.41 o 
  -5   4   7     4632.88     4162.88    139.55 o 
  -4   4   7      526.22      624.76     90.88 o 
  -3   4   7    12892.74    12368.26    356.92 o 
  -2   4   7    11744.82    12854.37    217.59 o 
  -1   4   7    16297.60    17287.11    236.80 o 
   0   4   7    17204.66    16902.45    141.81 o 
   1   4   7     1903.00     1900.31     70.74 o 
   2   4   7     1264.18     1185.95     79.70 o 
   3   4   7       95.32      120.86     59.30 o 
   4   4   7      799.05      794.32     69.52 o 
   5   4   7     9623.14     9645.65    180.89 o 
   6   4   7      601.92      558.09     70.23 o 
   7   4   7     1252.19     1215.35     83.37 o 
   8   4   7      639.83      682.35     93.91 o 
  -9   5   7      815.91      807.84     89.75 o 
  -8   5   7       18.89       51.85     92.94 o 
  -7   5   7      150.65      302.18     99.29 o 
  -6   5   7     2269.79     2442.99    105.78 o 
  -5   5   7       80.39      234.86     93.93 o 
  -4   5   7    10176.62    10212.63    434.57 o 
  -3   5   7     2040.86     2235.75     93.93 o 
  -2   5   7     2879.16     3021.90     80.45 o 
  -1   5   7    23245.59    23798.33    250.15 o 
   0   5   7     6676.49     6617.75     89.52 o 
   1   5   7     1917.67     2031.81     74.94 o 
   2   5   7     8184.53     8040.51    170.27 o 
   3   5   7      650.69      848.71     66.81 o 
   4   5   7     1154.90     1062.33     65.10 o 
   5   5   7     4397.83     4298.06     82.42 o 
   6   5   7      704.81      747.91     85.69 o 
   7   5   7        0.68      118.33    103.90 o 
   8   5   7     1720.09     2006.09     97.85 o 
  -9   6   7      471.48      410.59     83.20 o 
  -8   6   7       13.95      144.20     93.66 o 
  -7   6   7      708.33      731.93     85.52 o 
  -6   6   7     2258.58     2227.20    105.35 o 
  -5   6   7     2223.08     2303.27    126.46 o 
  -4   6   7     7027.51     6978.75    209.15 o 
  -3   6   7      746.90      803.18     76.84 o 
  -2   6   7        5.98       25.63     72.19 o 
  -1   6   7     3411.09     3809.40     81.57 o 
   0   6   7      661.30      731.60     73.52 o 
   1   6   7    19934.66    21005.92    287.08 o 
   2   6   7     3395.54     3887.11     89.54 o 
   3   6   7     5650.36     5625.87    110.03 o 
   4   6   7    11955.46    11748.09    287.89 o 
   5   6   7     4338.93     4280.71    184.51 o 
   6   6   7      540.48      577.42     79.12 o 
   7   6   7     1092.39     1099.98     97.22 o 
   8   6   7      244.56      344.15    108.65 o 
  -9   7   7      236.64      277.11    100.20 o 
  -8   7   7     1017.70     1024.05     87.14 o 
  -7   7   7      804.87      813.82     90.19 o 
  -6   7   7      462.94      297.55    100.01 o 
  -5   7   7     7479.41     7846.23    220.98 o 
  -4   7   7        2.99       70.95     90.73 o 
  -3   7   7     3652.91     3513.88    207.22 o 
  -2   7   7      100.39      168.76     84.94 o 
  -1   7   7      476.79      563.58     76.14 o 
   0   7   7     6970.33     6576.58     79.51 o 
   1   7   7     2045.33     2046.59     70.29 o 
   2   7   7    12584.03    12753.40    198.16 o 
   3   7   7     3728.54     3752.26     79.66 o 
   4   7   7    12440.46    12255.55     94.14 o 
   5   7   7     2889.94     2826.23     79.23 o 
   6   7   7      170.73      259.71     74.30 o 
   7   7   7      640.71      774.24    111.19 o 
   8   7   7      219.01      398.70    100.50 o 
  -9   8   7        0.81      135.82    102.66 o 
  -8   8   7       64.13      166.59     85.28 o 
  -7   8   7      986.61     1111.35    152.72 o 
  -6   8   7      917.24      978.88    100.90 o 
  -5   8   7      220.99      193.05     85.11 o 
  -4   8   7     5566.75     5518.64    153.38 o 
  -3   8   7     1828.79     1988.11     99.75 o 
  -2   8   7        9.23       26.15     75.69 o 
  -1   8   7      994.34      972.52     78.18 o 
   0   8   7     9566.98     9549.93     99.89 o 
   1   8   7      566.63      643.00     67.77 o 
   2   8   7       43.46       91.44     65.65 o 
   3   8   7    13846.87    14053.13    181.14 o 
   4   8   7      182.65      209.30     68.21 o 
   5   8   7        4.07       53.74     78.11 o 
   6   8   7     2369.75     2526.59    166.54 o 
   7   8   7       76.46       52.76    100.76 o 
   8   8   7      353.43      447.00    119.24 o 
  -8   9   7        0.75       82.93     91.32 o 
  -7   9   7      272.24      255.81    106.36 o 
  -6   9   7       71.73        0.86     80.28 o 
  -5   9   7      242.37      191.41     88.13 o 
  -4   9   7     1768.20     1717.78    244.42 o 
  -3   9   7      201.64      265.25     80.58 o 
  -2   9   7     9802.56     9525.90    313.39 o 
  -1   9   7     5595.31     5994.51    104.42 o 
   0   9   7     1096.33     1195.64    113.42 o 
   1   9   7    11403.58    11739.12    251.04 o 
   2   9   7      121.17      186.77     68.95 o 
   3   9   7       44.31      121.08     76.55 o 
   4   9   7       15.28       38.67     78.58 o 
   5   9   7      443.00      469.49    107.17 o 
   6   9   7     1261.75     1179.92     97.80 o 
   7   9   7        0.45        0.00     87.44 o 
  -8  10   7      370.37      390.81     87.22 o 
  -7  10   7        0.14       79.34    110.27 o 
  -6  10   7       24.01      142.97     95.31 o 
  -5  10   7     1034.24     1135.48     99.16 o 
  -4  10   7       27.51       88.63     98.45 o 
  -3  10   7     3296.39     3193.04    104.45 o 
  -2  10   7     8785.61     9121.50    338.96 o 
  -1  10   7     7926.81     8088.74    122.68 o 
   0  10   7     2608.22     2693.31     97.42 o 
   1  10   7       11.94       87.78     76.88 o 
   2  10   7     4730.10     4626.35    101.83 o 
   3  10   7     1254.79     1256.60     93.23 o 
   4  10   7      515.84      524.18     83.98 o 
   5  10   7        8.66       77.95    106.03 o 
   6  10   7        2.22      114.52    116.92 o 
   7  10   7     2527.29     2549.07    286.43 o 
  -8  11   7       36.67      204.79    104.23 o 
  -7  11   7      232.81      242.41    109.65 o 
  -6  11   7      862.64      966.14    116.97 o 
  -5  11   7        3.83        0.00     92.52 o 
  -4  11   7     1400.00     1178.41    112.88 o 
  -3  11   7     2027.44     1848.61     99.32 o 
  -2  11   7      187.37      152.63     84.33 o 
  -1  11   7     3511.19     3584.60    106.89 o 
   0  11   7     2126.78     2143.09     97.09 o 
   1  11   7      705.97      604.21     79.24 o 
   2  11   7     4001.57     3938.93    108.66 o 
   3  11   7      454.50      463.25     91.09 o 
   4  11   7      504.53      576.11    100.33 o 
   5  11   7     1298.71     1482.34    125.46 o 
   6  11   7        1.43        0.00    105.76 o 
  -7  12   7      168.26      240.02     97.72 o 
  -6  12   7     1310.88     1326.78    104.85 o 
  -5  12   7      872.16      863.44    102.76 o 
  -4  12   7      960.13      905.51     84.87 o 
  -3  12   7       19.14       35.56    106.17 o 
  -2  12   7     1711.11     1775.06     93.00 o 
  -1  12   7       21.32      101.11     96.57 o 
   0  12   7       16.08       38.09    100.05 o 
   1  12   7     3280.16     3332.28    107.66 o 
   2  12   7       25.08      126.89     85.16 o 
   3  12   7     6429.32     6029.71    176.40 o 
   4  12   7      488.86      462.45    188.35 o 
   5  12   7      778.24      798.87    121.79 o 
   6  12   7      816.13      740.67    134.96 o 
  -7  13   7       61.16      153.58    110.95 o 
  -6  13   7       18.98      159.65    122.89 o 
  -5  13   7     1839.96     2000.99    158.82 o 
  -4  13   7      778.11      726.43     92.12 o 
  -3  13   7       97.18      215.68     88.67 o 
  -2  13   7      649.98      600.11    111.15 o 
  -1  13   7     2741.64     2739.09    157.58 o 
   0  13   7     3861.53     3861.42     96.04 o 
   1  13   7      387.12      485.50     87.46 o 
   2  13   7      107.65      174.88    101.63 o 
   3  13   7      397.40      454.27    134.13 o 
   4  13   7     2315.76     2589.32    128.36 o 
   5  13   7        1.72       50.09    260.04 o 
  -6  14   7      133.90      250.06    125.22 o 
  -5  14   7      230.65      273.20    129.27 o 
  -4  14   7       40.44       52.11     92.95 o 
  -3  14   7       70.03      122.61     91.11 o 
  -2  14   7      667.37      788.03    117.19 o 
  -1  14   7     1873.69     1988.54     99.68 o 
   0  14   7       37.96       49.04    101.55 o 
   1  14   7       50.34       77.21     94.13 o 
   2  14   7     1297.79     1230.97    115.66 o 
   3  14   7       58.14      303.49    138.44 o 
   4  14   7      157.26      325.05    272.77 o 
   5  14   7       11.60      107.32    308.42 o 
  -5  15   7     1341.03     1322.94    148.44 o 
  -4  15   7     1662.69     1468.23    109.24 o 
  -3  15   7        0.30      103.52    104.89 o 
  -2  15   7        9.42       30.19    120.41 o 
  -1  15   7     2379.31     2383.79    107.15 o 
   0  15   7     3420.74     3295.80    112.22 o 
   1  15   7      117.65      182.12    105.23 o 
   2  15   7      211.30      248.19    101.54 o 
   3  15   7     1295.00     1359.46    145.98 o 
   4  15   7      850.29      755.34    116.85 o 
  -4  16   7      232.65      269.04    145.39 o 
  -3  16   7        3.84        0.00    119.13 o 
  -2  16   7        0.78        0.00    102.38 o 
  -1  16   7        0.04       71.20    111.86 o 
   0  16   7        1.05      100.21    110.78 o 
   1  16   7      347.70      303.72    114.03 o 
   2  16   7       80.49      170.28    120.49 o 
   3  16   7      300.63      387.25    152.93 o 
  -2  17   7       58.28       69.42    112.90 o 
  -1  17   7      995.13      854.27    151.38 o 
   0  17   7      504.48      607.63    122.89 o 
   1  17   7        2.28       40.62    123.75 o 
 -10   0   8       11.74      119.76    158.50 o 
  -9   0   8      411.26      290.37    116.97 o 
  -8   0   8     1267.15     1066.68    180.59 o 
  -7   0   8     3164.22     2703.47    181.83 o 
  -6   0   8     8892.57     9056.14    203.51 o 
  -5   0   8      468.79      650.02    110.73 o 
  -4   0   8      558.10      532.70     89.03 o 
  -3   0   8     4001.31     4543.78    384.31 o 
  -2   0   8      866.90      690.32     89.85 o 
  -1   0   8    22052.61    22763.45    531.73 o 
   0   0   8    12103.21    12116.36    117.49 o 
   1   0   8    21514.11    22001.37    296.69 o 
   2   0   8    21607.10    23473.07    163.93 o 
   3   0   8    55507.17    53999.56   1118.97 o 
   4   0   8     2703.42     2655.66     87.27 o 
   5   0   8      487.20      444.60    214.41 o 
   6   0   8     4888.75     5037.67    131.14 o 
   7   0   8     1193.13     1297.22    110.33 o 
   8   0   8      353.39      180.99    143.92 o 
 -10   1   8        3.47       47.31     76.59 o 
  -9   1   8       25.99       45.90     85.93 o 
  -8   1   8      907.18      972.37    129.35 o 
  -7   1   8      433.53      472.39     98.30 o 
  -6   1   8      181.87      302.50    118.85 o 
  -5   1   8     8867.73     8470.89    609.18 o 
  -4   1   8      120.08      169.45     63.79 o 
  -3   1   8       41.20      140.65     61.92 o 
  -2   1   8     8335.75     8544.41    215.01 o 
  -1   1   8     3383.99     3434.19    139.41 o 
   0   1   8    15109.71    15735.00    314.22 o 
   1   1   8     3502.34     3603.67     80.27 o 
   2   1   8    13506.21    14031.39    340.70 o 
   3   1   8     6801.54     6806.11    207.19 o 
   4   1   8     3112.36     3004.22     92.68 o 
   5   1   8     3174.27     3254.09     77.44 o 
   6   1   8      140.09      154.73     75.76 o 
   7   1   8       10.49        0.00     91.36 o 
   8   1   8       30.36      104.99     91.55 o 
 -10   2   8       65.80      280.91     90.91 o 
  -9   2   8        3.46       21.20     98.12 o 
  -8   2   8       46.11       71.75     91.29 o 
  -7   2   8       25.17      227.75    119.53 o 
  -6   2   8        9.51       63.34    116.87 o 
  -5   2   8     2594.11     2513.27    174.99 o 
  -4   2   8      509.10      588.20     69.16 o 
  -3   2   8    13217.20    13173.48    138.79 o 
  -2   2   8    16762.05    17279.20    321.12 o 
  -1   2   8    20091.41    19392.75    546.29 o 
   0   2   8     4373.45     4612.32     96.75 o 
   1   2   8     7002.88     7236.93    145.86 o 
   2   2   8    12123.23    12356.54    138.17 o 
   3   2   8     3417.35     3656.16     73.84 o 
   4   2   8     6021.61     6123.42     76.16 o 
   5   2   8        3.44       51.89     54.92 o 
   6   2   8      249.89      233.02     76.34 o 
   7   2   8     7130.37     7410.17    106.67 o 
   8   2   8        7.98       31.73     77.42 o 
 -10   3   8       23.47       72.86     92.96 o 
  -9   3   8      621.03      659.17     75.86 o 
  -8   3   8       65.56      145.25     83.53 o 
  -7   3   8       49.52        0.00    130.38 o 
  -6   3   8      344.95      446.60     93.62 o 
  -5   3   8     1451.94     1382.76    129.76 o 
  -4   3   8    20952.35    20408.96    410.41 o 
  -3   3   8      462.44      544.88     67.65 o 
  -2   3   8     3623.69     3982.93    117.68 o 
  -1   3   8    39804.87    40597.56    562.89 o 
   0   3   8    11945.23    12747.60    191.09 o 
   1   3   8     5181.03     5609.40    115.52 o 
   2   3   8     1500.06     1554.09     68.91 o 
   3   3   8      693.03      822.85     69.52 o 
   4   3   8     4639.47     4517.60    151.19 o 
   5   3   8     2474.73     2444.60     70.67 o 
   6   3   8     3422.32     3417.70     90.48 o 
   7   3   8       73.34      164.72     72.29 o 
   8   3   8     2210.01     2423.25     97.90 o 
  -9   4   8       38.85       29.33     75.02 o 
  -8   4   8      198.71      384.66     84.85 o 
  -7   4   8      157.55      276.44     99.14 o 
  -6   4   8      430.06      446.61     95.93 o 
  -5   4   8       43.09       98.15     75.70 o 
  -4   4   8       76.12      123.18     69.38 o 
  -3   4   8     5748.58     6030.05    147.45 o 
  -2   4   8       36.10       63.58     72.46 o 
  -1   4   8       12.69      102.18     63.17 o 
   0   4   8    14810.19    14631.35    129.61 o 
   1   4   8        8.50        0.00     60.10 o 
   2   4   8     1520.18     1652.05     58.58 o 
   3   4   8     7659.37     7848.63    160.94 o 
   4   4   8      491.47      479.39     63.21 o 
   5   4   8     2556.58     2519.76    102.29 o 
   6   4   8     1925.35     1885.09     90.55 o 
   7   4   8       12.14      150.67     90.51 o 
   8   4   8      142.72      182.19     89.25 o 
  -9   5   8      683.30      645.48     78.55 o 
  -8   5   8     1858.72     1754.23     85.33 o 
  -7   5   8        9.60        0.00    100.29 o 
  -6   5   8      699.87      553.12    116.20 o 
  -5   5   8    14062.43    14483.12    182.54 o 
  -4   5   8     7266.97     7314.32    293.24 o 
  -3   5   8     1065.08     1247.29     88.90 o 
  -2   5   8     1787.75     2009.45     78.58 o 
  -1   5   8     6256.02     6303.53    120.00 o 
   0   5   8    21569.26    22038.56    234.63 o 
   1   5   8     1999.87     1851.11     74.60 o 
   2   5   8     2860.02     2912.75     72.78 o 
   3   5   8     7760.07     7748.40    141.54 o 
   4   5   8     9457.70     9759.41     98.20 o 
   5   5   8     1480.56     1512.78     70.38 o 
   6   5   8      372.27      447.64     88.45 o 
   7   5   8      135.11      245.94     96.30 o 
   8   5   8      208.68      230.06    108.48 o 
  -9   6   8      111.96      174.27    100.77 o 
  -8   6   8     1104.23     1044.72    110.45 o 
  -7   6   8      685.99      643.05     82.48 o 
  -6   6   8     1553.55     1513.14    121.04 o 
  -5   6   8       11.16      145.29     88.78 o 
  -4   6   8     5895.09     5851.30    180.85 o 
  -3   6   8      948.42      962.70     71.54 o 
  -2   6   8      283.83      362.71     68.95 o 
  -1   6   8      246.92      302.28     66.86 o 
   0   6   8      593.17      595.05     65.60 o 
   1   6   8    11197.26    10790.61    127.37 o 
   2   6   8       55.26      153.75     59.69 o 
   3   6   8     4864.84     4754.69     79.16 o 
   4   6   8     1191.52     1204.61     81.65 o 
   5   6   8     4168.71     4284.14     94.34 o 
   6   6   8       67.96      167.41     78.51 o 
   7   6   8      142.79      270.55     99.23 o 
   8   6   8       25.68       40.08    110.84 o 
  -9   7   8      229.04      165.07     90.42 o 
  -8   7   8      576.41      670.10     95.78 o 
  -7   7   8      532.91      482.53     93.09 o 
  -6   7   8     1069.88     1115.26    133.43 o 
  -5   7   8     2098.11     2153.30     90.75 o 
  -4   7   8     3016.87     2972.18     88.28 o 
  -3   7   8     3201.56     3166.68    238.60 o 
  -2   7   8     3575.45     3713.93     89.55 o 
  -1   7   8     9465.57     9773.20    234.91 o 
   0   7   8     9817.05    10006.09    268.17 o 
   1   7   8      849.92      985.47     79.23 o 
   2   7   8     3591.92     3514.22    120.83 o 
   3   7   8     3871.66     3863.19    117.74 o 
   4   7   8      563.81      848.46     87.42 o 
   5   7   8      136.24      192.34     69.16 o 
   6   7   8      154.28      235.54     85.06 o 
   7   7   8       43.86      169.14     90.54 o 
   8   7   8      239.74      344.21    105.05 o 
  -9   8   8       28.86       99.68     93.86 o 
  -8   8   8      567.29      396.59     97.49 o 
  -7   8   8     1246.49     1376.41    191.03 o 
  -6   8   8      497.87      514.01    117.96 o 
  -5   8   8      123.40      157.32     96.51 o 
  -4   8   8     6103.48     6130.89    110.81 o 
  -3   8   8     1421.46     1530.34     94.10 o 
  -2   8   8      161.31      216.77     78.23 o 
  -1   8   8     3338.59     3466.17    185.42 o 
   0   8   8      864.67      876.38     69.92 o 
   1   8   8     7532.38     7873.35    131.76 o 
   2   8   8     2781.73     2914.91     83.17 o 
   3   8   8     1910.80     1931.88     93.64 o 
   4   8   8      381.40      541.47     73.85 o 
   5   8   8      704.53      755.07     78.93 o 
   6   8   8       22.37      108.73     93.01 o 
   7   8   8     1296.01     1268.98     91.00 o 
  -8   9   8       58.85      163.76     97.82 o 
  -7   9   8     1290.91     1293.30     87.96 o 
  -6   9   8     2133.53     2149.93     96.48 o 
  -5   9   8      225.14      302.21    100.41 o 
  -4   9   8      381.77      539.49     97.28 o 
  -3   9   8     4557.46     4426.94    187.42 o 
  -2   9   8     8465.75     8326.79    208.12 o 
  -1   9   8     2945.07     3110.45    150.57 o 
   0   9   8       34.70       85.31     59.67 o 
   1   9   8     3032.06     3098.30     85.41 o 
   2   9   8     9727.60     9767.55    313.20 o 
   3   9   8        4.22      127.69     79.50 o 
   4   9   8        6.84        5.09     75.14 o 
   5   9   8      352.00      379.98     80.95 o 
   6   9   8      392.03      428.23     83.90 o 
   7   9   8      549.98      639.60     91.61 o 
  -8  10   8      347.54      286.27    105.35 o 
  -7  10   8      186.66      153.45     84.37 o 
  -6  10   8      151.04       34.79     96.32 o 
  -5  10   8      124.57      355.99    110.08 o 
  -4  10   8      234.45      288.33     97.77 o 
  -3  10   8      609.46      782.98     97.67 o 
  -2  10   8     2502.17     2586.36     91.30 o 
  -1  10   8     1370.01     1462.61     96.44 o 
   0  10   8      870.60     1038.88     92.89 o 
   1  10   8      279.06      400.22     90.58 o 
   2  10   8      588.29      707.82     86.03 o 
   3  10   8      202.13      290.42     87.74 o 
   4  10   8     1196.60     1213.60     88.18 o 
   5  10   8      397.34      412.73     90.60 o 
   6  10   8      295.97      258.12    101.35 o 
   7  10   8     1165.80     1319.70    285.05 o 
  -7  11   8      816.85      892.41    103.42 o 
  -6  11   8     1440.74     1602.57    112.65 o 
  -5  11   8      651.29      655.73     95.73 o 
  -4  11   8      463.04      570.36    104.84 o 
  -3  11   8     4315.96     4481.70    100.81 o 
  -2  11   8    10735.24    10494.77    163.97 o 
  -1  11   8     1180.48     1158.29     84.88 o 
   0  11   8       32.63       88.06     68.93 o 
   1  11   8     2514.16     2367.56    117.03 o 
   2  11   8     1929.61     1877.98     88.25 o 
   3  11   8     1396.21     1373.42     77.31 o 
   4  11   8      407.55      510.39     87.66 o 
   5  11   8       10.07      110.98     97.04 o 
   6  11   8     2847.64     3136.89    151.07 o 
  -7  12   8       47.09      124.99    107.50 o 
  -6  12   8        3.53      122.77     91.54 o 
  -5  12   8      401.78      435.10     86.06 o 
  -4  12   8       85.94       77.15     98.93 o 
  -3  12   8     1043.74      915.67    195.43 o 
  -2  12   8      573.70      494.62     99.70 o 
  -1  12   8      385.71      374.90     98.15 o 
   0  12   8     1661.71     1755.75    126.23 o 
   1  12   8        8.90        0.00     95.32 o 
   2  12   8      846.25      848.38    107.61 o 
   3  12   8      517.01      584.04    111.13 o 
   4  12   8       47.51      227.17    125.43 o 
   5  12   8     1599.46     1762.39    219.63 o 
   6  12   8      499.36      482.87    166.90 o 
  -6  13   8      724.52      802.11    126.35 o 
  -5  13   8      406.42      485.20    123.13 o 
  -4  13   8      145.15      260.50     91.77 o 
  -3  13   8      438.35      336.48    110.72 o 
  -2  13   8      140.23      312.87     92.48 o 
  -1  13   8      910.61     1130.46    103.69 o 
   0  13   8     1606.43     1711.63    160.38 o 
   1  13   8        3.53        7.19     91.64 o 
   2  13   8     6045.23     6120.93    125.62 o 
   3  13   8      563.57      647.12    102.52 o 
   4  13   8      190.69      264.45    207.38 o 
   5  13   8     1130.23     1279.20    113.85 o 
  -6  14   8      679.45      503.74    119.59 o 
  -5  14   8       88.48      157.49    125.14 o 
  -4  14   8      606.92      521.75    106.29 o 
  -3  14   8        0.37       13.15    115.19 o 
  -2  14   8      189.56      217.98     97.71 o 
  -1  14   8      491.17      550.88     97.07 o 
   0  14   8        1.73       71.67    109.64 o 
   1  14   8     7555.46     7651.66    207.20 o 
   2  14   8       38.89      170.90    110.23 o 
   3  14   8      754.65      909.65    101.97 o 
   4  14   8     1803.22     1666.95    114.27 o 
  -5  15   8       91.42      208.64    131.43 o 
  -4  15   8      306.28      373.60    108.69 o 
  -3  15   8        1.21       49.46     97.86 o 
  -2  15   8      418.95      371.73    119.11 o 
  -1  15   8      190.01      300.77    102.96 o 
   0  15   8      214.27      225.19    108.29 o 
   1  15   8      495.75      537.68    102.88 o 
   2  15   8      212.07      218.24    101.61 o 
   3  15   8      194.02      202.69    147.64 o 
  -3  16   8     2238.67     2241.94    121.08 o 
  -2  16   8      169.21      163.92    139.82 o 
  -1  16   8      548.00      444.45    106.52 o 
   0  16   8     2039.93     2013.10    110.66 o 
   1  16   8      237.70      260.93     87.99 o 
   2  16   8        0.21      116.13    148.33 o 
  -9   1   9       19.07      150.75     98.91 o 
  -8   1   9        3.86        0.00    103.32 o 
  -7   1   9     4263.82     4254.58    431.80 o 
  -6   1   9     4977.56     4910.54    131.62 o 
  -5   1   9      686.18      716.47     82.69 o 
  -4   1   9     1562.71     1657.61     81.64 o 
  -3   1   9    12268.37    12028.21    248.31 o 
  -2   1   9    20894.54    21505.00    368.08 o 
  -1   1   9     2770.61     3111.81     72.67 o 
   0   1   9      832.84      842.82     61.30 o 
   1   1   9     6990.83     7036.46    140.88 o 
   2   1   9    25828.33    25596.21    242.42 o 
   3   1   9        1.00      113.88     79.37 o 
   4   1   9     1101.50     1138.53     61.88 o 
   5   1   9      339.07      418.06     72.78 o 
   6   1   9     2798.34     2792.42    102.95 o 
   7   1   9       32.02       60.57    101.52 o 
   8   1   9      780.59      843.45     95.23 o 
  -9   2   9      184.72      226.86     90.39 o 
  -8   2   9      765.76      923.75    133.03 o 
  -7   2   9      409.37      588.38    124.21 o 
  -6   2   9      546.38      661.18    115.90 o 
  -5   2   9      104.53      135.24     72.61 o 
  -4   2   9      672.16      807.69    113.03 o 
  -3   2   9     2182.05     2172.08     71.58 o 
  -2   2   9       59.64       70.43     55.58 o 
  -1   2   9     5395.01     5492.44     83.20 o 
   0   2   9     2929.04     3045.77     73.09 o 
   1   2   9    21216.18    23026.95    258.66 o 
   2   2   9        0.10       68.38     65.41 o 
   3   2   9     1942.82     1822.51    114.49 o 
   4   2   9     2603.06     2487.63     74.63 o 
   5   2   9     1852.69     1807.71     60.71 o 
   6   2   9       54.83      178.50     77.22 o 
   7   2   9       90.06        0.00     83.71 o 
   8   2   9        7.79       92.72    105.67 o 
  -9   3   9      145.23      201.26     89.66 o 
  -8   3   9     1113.00     1131.92    125.41 o 
  -7   3   9      458.11      497.91    121.80 o 
  -6   3   9     1423.82     1415.02    191.82 o 
  -5   3   9     3860.12     3804.41    206.27 o 
  -4   3   9      129.68      215.89     83.50 o 
  -3   3   9     9050.99     8877.38    168.95 o 
  -2   3   9     9884.44    10195.98    178.00 o 
  -1   3   9        6.37       76.68     64.13 o 
   0   3   9     6163.81     6337.92     71.34 o 
   1   3   9     2955.29     3095.03     80.84 o 
   2   3   9     1132.77     1177.71     60.97 o 
   3   3   9     2051.67     2037.07     62.72 o 
   4   3   9       35.81       32.33     76.23 o 
   5   3   9      193.75      191.47     73.96 o 
   6   3   9     2831.39     2732.18     78.66 o 
   7   3   9      114.37      203.80     83.49 o 
   8   3   9       92.71      234.99    106.38 o 
  -9   4   9       50.14        0.00    103.58 o 
  -8   4   9      271.58      392.36     84.17 o 
  -7   4   9      108.00      135.66    102.55 o 
  -6   4   9        1.14      157.49    117.41 o 
  -5   4   9     3481.60     3434.25    141.61 o 
  -4   4   9     2391.90     2403.34     77.58 o 
  -3   4   9    22994.00    22612.10    586.77 o 
  -2   4   9     2731.04     2691.40     68.53 o 
  -1   4   9      464.91      581.04     77.10 o 
   0   4   9    24099.40    24825.04    212.15 o 
   1   4   9     5251.35     5499.90     83.97 o 
   2   4   9     4294.64     4604.71     77.10 o 
   3   4   9      103.39      156.25     57.54 o 
   4   4   9        3.81       91.84     69.83 o 
   5   4   9    16663.98    16644.38    353.85 o 
   6   4   9      506.88      466.88     80.14 o 
   7   4   9     1086.16     1058.52    120.52 o 
   8   4   9      579.36      560.85    109.55 o 
  -9   5   9      211.78      275.18     89.26 o 
  -8   5   9      288.02      428.52    120.69 o 
  -7   5   9      225.41      156.46     90.06 o 
  -6   5   9      694.55      719.67    117.55 o 
  -5   5   9      526.64      656.94    107.16 o 
  -4   5   9     8835.82     9212.62    502.17 o 
  -3   5   9      665.70      844.62    109.79 o 
  -2   5   9      952.77      977.58     69.41 o 
  -1   5   9    17955.83    17816.39    126.53 o 
   0   5   9      170.82      175.45     72.58 o 
   1   5   9        1.70       41.54     58.78 o 
   2   5   9     2426.48     2567.15     68.29 o 
   3   5   9     3205.87     3076.33     81.09 o 
   4   5   9     4116.97     4146.59    100.47 o 
   5   5   9     1260.41     1240.83     72.06 o 
   6   5   9     1553.77     1557.58     84.70 o 
   7   5   9      213.87      448.58    154.53 o 
   8   5   9      604.52      657.54     93.76 o 
  -9   6   9      403.61      334.84     80.87 o 
  -8   6   9      216.44      446.74     97.28 o 
  -7   6   9      314.47      443.28    104.59 o 
  -6   6   9     2125.93     2098.57    122.91 o 
  -5   6   9      388.25      471.55     97.61 o 
  -4   6   9     2008.81     2002.30    121.44 o 
  -3   6   9      213.64      215.19     69.42 o 
  -2   6   9     7790.83     7448.56    123.53 o 
  -1   6   9      584.51      719.62     75.85 o 
   0   6   9     1283.46     1349.83     71.48 o 
   1   6   9    31240.15    31545.42    408.60 o 
   2   6   9      137.58      166.20     67.23 o 
   3   6   9       91.68      102.62     68.94 o 
   4   6   9    10674.18    11221.42    183.50 o 
   5   6   9     2842.34     2929.61     99.09 o 
   6   6   9      492.31      621.17     90.98 o 
   7   6   9      563.69      729.60     84.81 o 
  -9   7   9      170.35      234.71    103.10 o 
  -8   7   9      902.73     1071.30    182.24 o 
  -7   7   9     1215.77     1256.29    106.37 o 
  -6   7   9      502.82      449.54    102.12 o 
  -5   7   9     4814.14     5113.79    200.78 o 
  -4   7   9      367.69      535.69     82.30 o 
  -3   7   9       45.15       95.57     78.96 o 
  -2   7   9     1131.94     1177.09     67.85 o 
  -1   7   9      872.72      910.95     64.69 o 
   0   7   9    17306.64    16690.21    230.36 o 
   1   7   9      397.29      557.61     67.41 o 
   2   7   9    11668.11    11457.78    305.01 o 
   3   7   9     5523.03     5353.81    200.57 o 
   4   7   9     3313.40     3456.90     92.75 o 
   5   7   9      409.88      318.51     82.64 o 
   6   7   9        6.10       81.86     83.89 o 
   7   7   9      253.38      397.54     94.85 o 
  -8   8   9       85.77       74.01    137.64 o 
  -7   8   9        5.82       70.77     93.86 o 
  -6   8   9     1963.25     1897.07    128.12 o 
  -5   8   9       32.35      103.20     76.85 o 
  -4   8   9     1277.32     1383.76     96.82 o 
  -3   8   9     5607.59     5875.52    109.06 o 
  -2   8   9       26.59       42.04     78.15 o 
  -1   8   9     4613.26     4695.59    124.49 o 
   0   8   9    10344.14    10534.26    333.44 o 
   1   8   9     1322.29     1407.00     72.23 o 
   2   8   9     7181.55     6961.39    145.68 o 
   3   8   9     6932.95     7171.29    223.43 o 
   4   8   9       95.07        7.29     73.94 o 
   5   8   9     3077.67     3150.04    218.85 o 
   6   8   9      608.05      678.28     89.83 o 
   7   8   9        9.93        0.00     96.10 o 
  -8   9   9        0.38      119.32     98.92 o 
  -7   9   9       45.39       67.32     96.16 o 
  -6   9   9     1808.56     1595.27    104.83 o 
  -5   9   9      215.87      193.16     86.79 o 
  -4   9   9     2296.12     2204.79     92.13 o 
  -3   9   9     6051.01     5875.25    179.22 o 
  -2   9   9     9956.11     9844.69    233.85 o 
  -1   9   9     3835.62     4101.36    103.30 o 
   0   9   9       57.39      106.48     65.66 o 
   1   9   9     1800.87     1801.29     82.24 o 
   2   9   9       35.31       60.76     79.46 o 
   3   9   9     1206.77     1207.21     97.84 o 
   4   9   9     1807.29     1810.14     81.87 o 
   5   9   9      671.73      572.15     96.64 o 
   6   9   9     2022.03     1855.38     93.58 o 
   7   9   9       60.92      156.08    116.40 o 
  -8  10   9        0.14      223.62    101.90 o 
  -7  10   9        5.29       27.79     97.17 o 
  -6  10   9      142.80      388.83    114.53 o 
  -5  10   9     2490.56     2642.93    115.10 o 
  -4  10   9       23.20      140.37     87.13 o 
  -3  10   9     2907.64     2822.40    105.58 o 
  -2  10   9     6600.52     6467.58    156.38 o 
  -1  10   9     4869.64     4783.12    152.86 o 
   0  10   9      169.48      209.55     92.59 o 
   1  10   9     2133.99     1970.56     76.47 o 
   2  10   9     1051.52     1103.28     83.28 o 
   3  10   9     2200.24     2084.43     77.78 o 
   4  10   9     3144.50     3282.10    103.10 o 
   5  10   9      584.39      566.78     91.11 o 
   6  10   9      139.77      236.02    116.72 o 
  -7  11   9      539.91      625.23    103.05 o 
  -6  11   9      151.90      311.75    101.88 o 
  -5  11   9       13.89        0.00     92.21 o 
  -4  11   9     1740.03     1621.04    128.72 o 
  -3  11   9      201.93      218.59     99.51 o 
  -2  11   9      498.92      542.76    101.07 o 
  -1  11   9     2518.07     2603.03     89.57 o 
   0  11   9       92.52      163.40     95.63 o 
   1  11   9       86.38      137.17     98.11 o 
   2  11   9     2189.59     2095.37     90.80 o 
   3  11   9      289.73      287.57     90.28 o 
   4  11   9       84.88      180.58     83.87 o 
   5  11   9      798.88      781.34    112.48 o 
   6  11   9      112.71      302.29    113.36 o 
  -7  12   9       38.73      196.86    117.69 o 
  -6  12   9      935.31     1057.54    117.86 o 
  -5  12   9      497.17      492.77     93.47 o 
  -4  12   9       59.03       23.62     90.79 o 
  -3  12   9       13.51       73.40    101.34 o 
  -2  12   9      961.66     1044.96    104.52 o 
  -1  12   9     4854.70     4690.76    159.72 o 
   0  12   9     1030.04     1086.14     86.01 o 
   1  12   9      976.81     1071.08     88.34 o 
   2  12   9      731.15      594.64     88.89 o 
   3  12   9     4619.02     4511.80    154.11 o 
   4  12   9       88.29      338.27    125.66 o 
   5  12   9      142.25      189.05    128.03 o 
  -6  13   9      176.92      239.92    113.43 o 
  -5  13   9     1120.10     1225.71     94.51 o 
  -4  13   9      877.36      695.60    102.39 o 
  -3  13   9      206.37      262.76     95.75 o 
  -2  13   9      102.92      235.71    103.96 o 
  -1  13   9       61.39       86.04    103.79 o 
   0  13   9     2223.67     2328.60    107.31 o 
   1  13   9      739.13      788.57    103.30 o 
   2  13   9      761.57      845.67    114.81 o 
   3  13   9      387.07      518.43    104.61 o 
   4  13   9      753.35      935.01    147.86 o 
  -5  14   9      579.93      549.34     92.63 o 
  -4  14   9       90.60      100.30    104.55 o 
  -3  14   9       78.03      151.46     93.00 o 
  -2  14   9      378.18      459.87     87.90 o 
  -1  14   9      359.45      409.41     97.97 o 
   0  14   9      133.20      211.08    105.25 o 
   1  14   9        4.50       61.76     98.30 o 
   2  14   9      216.16      160.62    119.24 o 
   3  14   9        0.22       73.52    124.52 o 
   4  14   9       20.80       60.14    132.64 o 
  -4  15   9     1031.84      860.90    120.28 o 
  -3  15   9       58.13       27.18    116.74 o 
  -2  15   9       79.93      134.83    103.71 o 
  -1  15   9      582.23      560.69     92.90 o 
   0  15   9     2550.43     2446.92    147.65 o 
   1  15   9        3.68      164.25    113.20 o 
   2  15   9      125.74      212.60    119.93 o 
   3  15   9      346.84      302.68    153.56 o 
  -2  16   9       38.60        0.00    121.28 o 
  -1  16   9      256.84      337.99    108.78 o 
   0  16   9       55.98       11.10    113.89 o 
   1  16   9      177.82      289.22    110.20 o 
  -9   0  10      788.19      782.09    203.18 o 
  -8   0  10      263.70      321.83    186.64 o 
  -7   0  10      113.49       84.67    178.92 o 
  -6   0  10     4535.85     4381.46    145.96 o 
  -5   0  10     2216.87     2565.21    162.96 o 
  -4   0  10      841.24      730.84     92.60 o 
  -3   0  10      366.17      268.26    107.40 o 
  -2   0  10     1851.55     1879.89     97.44 o 
  -1   0  10    60923.34    62717.60    580.01 o 
   0   0  10    11910.12    12402.69    134.55 o 
   1   0  10    18007.45    18413.09   1134.54 o 
   2   0  10    20550.03    20917.02    702.08 o 
   3   0  10    23672.60    24513.08    162.16 o 
   4   0  10        7.73       56.56     90.24 o 
   5   0  10      936.61     1148.43    117.44 o 
   6   0  10      552.07      594.14    124.51 o 
   7   0  10     3375.74     3211.90    181.67 o 
   8   0  10     2097.73     1970.62    159.55 o 
  -9   1  10      187.01      251.44     91.89 o 
  -8   1  10      535.02      484.10    108.44 o 
  -7   1  10      766.83      921.27    127.81 o 
  -6   1  10      222.72      192.82    117.72 o 
  -5   1  10      870.91     1015.36    114.04 o 
  -4   1  10      474.71      596.98     64.21 o 
  -3   1  10     2600.77     2497.34     64.36 o 
  -2   1  10      938.14     1018.56     62.58 o 
  -1   1  10     2648.59     2938.14     87.05 o 
   0   1  10    18932.23    19169.79    357.37 o 
   1   1  10       39.10       88.24     58.66 o 
   2   1  10     6349.81     6591.06     89.09 o 
   3   1  10     7155.57     6857.81     72.49 o 
   4   1  10       22.09      106.65     69.99 o 
   5   1  10      404.49      543.45     74.46 o 
   6   1  10      272.40      359.68     79.36 o 
   7   1  10      513.00      581.84     80.13 o 
   8   1  10       77.97      109.21     96.69 o 
  -9   2  10        0.18       72.12    102.46 o 
  -8   2  10       30.44      141.68    109.14 o 
  -7   2  10       89.69        0.00    123.20 o 
  -6   2  10      394.62      459.15     98.54 o 
  -5   2  10    13321.78    13425.31    675.29 o 
  -4   2  10       10.40        0.00     70.68 o 
  -3   2  10      822.07      942.24     63.46 o 
  -2   2  10    29636.11    29981.21    284.01 o 
  -1   2  10     9586.52     9870.93    102.74 o 
   0   2  10     4081.00     4080.11    170.81 o 
   1   2  10     8138.78     8342.38    138.49 o 
   2   2  10      944.15      881.79     68.44 o 
   3   2  10    20463.43    19921.26    320.96 o 
   4   2  10    10981.71    11041.54    241.34 o 
   5   2  10     1852.60     1946.88     77.98 o 
   6   2  10     1235.84     1326.60     90.63 o 
   7   2  10     4419.33     4578.89    101.52 o 
   8   2  10        2.46      249.88    187.88 o 
  -9   3  10      530.01      514.36     93.54 o 
  -8   3  10     1450.90     1158.51    135.27 o 
  -7   3  10      469.05      550.18    125.51 o 
  -6   3  10      604.60      914.18    100.09 o 
  -5   3  10     2703.70     2908.02    108.91 o 
  -4   3  10    17979.14    18116.40    678.10 o 
  -3   3  10     2040.71     2201.96     73.55 o 
  -2   3  10     1565.73     1700.75     64.30 o 
  -1   3  10    14517.69    14986.68    136.66 o 
   0   3  10     2294.47     2512.30     96.83 o 
   1   3  10     1638.98     1719.10     69.97 o 
   2   3  10     1654.65     1767.59     60.89 o 
   3   3  10     4857.60     4771.06     78.79 o 
   4   3  10     7114.80     6875.20    147.11 o 
   5   3  10        5.46        0.00     82.64 o 
   6   3  10     6651.76     6249.95     87.70 o 
   7   3  10        4.91      113.95     88.05 o 
  -9   4  10       99.26      197.30    102.79 o 
  -8   4  10       14.43        0.00    133.90 o 
  -7   4  10      520.72      832.72    126.83 o 
  -6   4  10     2205.58     2442.23    111.73 o 
  -5   4  10        2.08        0.00     75.67 o 
  -4   4  10     3361.28     3242.21    212.56 o 
  -3   4  10     5818.37     5727.64     99.56 o 
  -2   4  10       56.70      165.22     65.67 o 
  -1   4  10     5441.23     5418.87     84.50 o 
   0   4  10     7095.35     6944.31    141.28 o 
   1   4  10       17.53       80.73     67.15 o 
   2   4  10     6855.86     6950.86    132.17 o 
   3   4  10     4781.80     4793.55     86.55 o 
   4   4  10       20.09       98.94     72.84 o 
   5   4  10     2325.55     2224.23     80.94 o 
   6   4  10      592.32      712.56     91.75 o 
   7   4  10        0.18       71.47    100.77 o 
  -9   5  10      503.34      595.77     91.78 o 
  -8   5  10      943.08      953.16    138.03 o 
  -7   5  10      100.24      135.67    126.04 o 
  -6   5  10       36.27      132.97     95.76 o 
  -5   5  10     3365.53     3633.69    104.42 o 
  -4   5  10     5245.03     4720.32    197.64 o 
  -3   5  10     2215.44     2209.28     71.91 o 
  -2   5  10      702.40      756.46     63.59 o 
  -1   5  10      552.24      691.89     74.57 o 
   0   5  10    19709.72    19363.58    222.74 o 
   1   5  10       22.34       53.42     59.98 o 
   2   5  10     5808.65     5563.93     73.29 o 
   3   5  10     1554.39     1494.17     72.57 o 
   4   5  10     5125.21     4772.85     88.32 o 
   5   5  10       32.01      178.55     84.95 o 
   6   5  10      276.84      349.32     75.27 o 
   7   5  10      105.07      129.76     84.94 o 
  -9   6  10       13.77      151.23    122.11 o 
  -8   6  10      418.26      578.11    100.50 o 
  -7   6  10      993.64     1065.04    108.67 o 
  -6   6  10        3.94        0.00    264.94 o 
  -5   6  10      118.65      206.14     85.34 o 
  -4   6  10     1312.29     1330.67     96.64 o 
  -3   6  10     3333.10     3637.91    164.86 o 
  -2   6  10      562.82      532.23     60.85 o 
  -1   6  10     1316.08     1466.82     72.40 o 
   0   6  10     1153.19     1131.45     64.16 o 
   1   6  10    12714.71    12466.11     85.41 o 
   2   6  10       34.44        0.00     62.42 o 
   3   6  10     1405.11     1416.97     68.60 o 
   4   6  10     1477.54     1529.82     81.99 o 
   5   6  10      851.90      916.48     72.15 o 
   6   6  10       51.86       51.57     83.74 o 
   7   6  10        2.18       94.28    103.47 o 
  -8   7  10      480.67      588.85     88.12 o 
  -7   7  10      835.46      866.33    138.65 o 
  -6   7  10      306.68      264.18    105.67 o 
  -5   7  10     2273.79     2366.14    104.22 o 
  -4   7  10     4825.34     4981.92    249.52 o 
  -3   7  10     1759.72     1723.91     96.72 o 
  -2   7  10      250.72      320.63     72.47 o 
  -1   7  10     2401.40     2316.40     70.65 o 
   0   7  10     2352.12     2479.56     82.42 o 
   1   7  10       11.56       70.01     70.38 o 
   2   7  10       99.96      162.09     77.59 o 
   3   7  10       14.54       42.24     72.05 o 
   4   7  10       66.44      110.74     75.81 o 
   5   7  10       72.08      166.81     87.75 o 
   6   7  10      413.64      555.54     87.49 o 
   7   7  10      209.47      197.63     99.28 o 
  -8   8  10      346.09      467.78    101.22 o 
  -7   8  10      923.71      895.23     90.79 o 
  -6   8  10       91.48       51.56    147.11 o 
  -5   8  10     1245.55     1231.40     92.46 o 
  -4   8  10      625.89      764.26     96.75 o 
  -3   8  10     3774.96     4109.97    214.31 o 
  -2   8  10      172.37      309.25     81.99 o 
  -1   8  10     3605.10     3636.43     96.41 o 
   0   8  10      245.78      264.70     71.40 o 
   1   8  10     3191.55     3135.68     73.18 o 
   2   8  10      895.26      919.60     69.51 o 
   3   8  10     2718.34     2719.69     88.43 o 
   4   8  10        4.90       31.12     77.07 o 
   5   8  10      605.49      526.30     77.07 o 
   6   8  10      228.51      384.17     90.94 o 
  -8   9  10       15.47      231.44    102.91 o 
  -7   9  10     1120.56     1120.96    101.26 o 
  -6   9  10      860.57     1091.37    131.40 o 
  -5   9  10      120.93      226.69    102.81 o 
  -4   9  10      246.14      295.94     98.46 o 
  -3   9  10      705.55      595.70     90.02 o 
  -2   9  10     2808.53     3232.35    101.38 o 
  -1   9  10      291.67      338.39     94.36 o 
   0   9  10      488.87      523.38     72.77 o 
   1   9  10     2050.41     2029.41     74.91 o 
   2   9  10     1638.61     1744.84     85.83 o 
   3   9  10       59.99      147.53     76.39 o 
   4   9  10        2.01       61.17     82.08 o 
   5   9  10      191.18      198.09     80.18 o 
   6   9  10      149.15      328.32    109.79 o 
  -7  10  10      208.15      257.87    100.43 o 
  -6  10  10       44.88        0.00     86.65 o 
  -5  10  10      884.35      921.85    115.20 o 
  -4  10  10      409.98      389.06     90.43 o 
  -3  10  10     1388.46     1206.50     91.11 o 
  -2  10  10     1624.19     1707.09     94.94 o 
  -1  10  10       95.00      110.75     74.57 o 
   0  10  10      195.80      228.44     81.77 o 
   1  10  10       52.77      228.09     80.85 o 
   2  10  10       68.94      144.48     83.42 o 
   3  10  10     2655.30     2628.81    104.32 o 
   4  10  10      168.11      102.86     84.06 o 
   5  10  10      505.52      708.50     98.49 o 
   6  10  10      348.06      295.60    102.39 o 
  -7  11  10      163.97      361.98    117.97 o 
  -6  11  10     1221.51     1290.03    116.89 o 
  -5  11  10        1.78        1.64    107.41 o 
  -4  11  10     1241.11     1355.31    161.82 o 
  -3  11  10     2698.60     2760.10    110.09 o 
  -2  11  10     2281.14     2268.31    112.86 o 
  -1  11  10      261.97      223.06     75.42 o 
   0  11  10       18.49      111.93     81.62 o 
   1  11  10       10.54        0.00     96.35 o 
   2  11  10     1728.68     1659.19     91.40 o 
   3  11  10      435.33      423.97     82.98 o 
   4  11  10     2303.80     2395.19    153.55 o 
   5  11  10       22.43       50.22    108.11 o 
  -6  12  10       36.51        0.00    111.99 o 
  -5  12  10      117.00      176.67     92.21 o 
  -4  12  10      592.43      815.96    109.60 o 
  -3  12  10     1163.99     1227.71     94.72 o 
  -2  12  10       22.75      124.65     90.48 o 
  -1  12  10     1579.43     1699.35     96.01 o 
   0  12  10     1040.15     1113.04    102.59 o 
   1  12  10       81.38      190.85     77.93 o 
   2  12  10     2521.72     2566.09    147.65 o 
   3  12  10        3.94        2.65     94.86 o 
   4  12  10       12.40       88.97     99.13 o 
   5  12  10     1626.84     1526.30    111.17 o 
  -5  13  10       85.32      217.10    118.62 o 
  -4  13  10        2.65      134.11     97.98 o 
  -3  13  10       35.42       35.70    107.22 o 
  -2  13  10      780.11      794.97    109.96 o 
  -1  13  10      180.75      110.94    106.22 o 
   0  13  10     2732.39     2798.43    122.40 o 
   1  13  10      469.12      543.04    103.44 o 
   2  13  10     1860.94     1901.12    114.56 o 
   3  13  10     1029.00      946.64    108.92 o 
   4  13  10        1.65       37.04    115.12 o 
  -5  14  10       33.08      116.80    103.42 o 
  -4  14  10      242.00      360.70    123.61 o 
  -3  14  10      566.72      606.36     94.40 o 
  -2  14  10      938.56     1025.93    115.74 o 
  -1  14  10      462.69      473.68    111.40 o 
   0  14  10      311.73      444.87    107.16 o 
   1  14  10     4863.58     4630.18    113.58 o 
   2  14  10       19.00      138.71    120.09 o 
   3  14  10       31.23       10.83    109.97 o 
  -3  15  10      198.29      105.71    106.84 o 
  -2  15  10       24.42       99.69     94.78 o 
  -1  15  10      673.09      721.16    106.48 o 
   0  15  10      374.13      466.06    112.37 o 
   1  15  10       65.35       97.68    115.72 o 
   2  15  10       65.14      119.32    121.69 o 
  -9   1  11        1.00       94.05    118.15 o 
  -8   1  11       99.02      142.33    137.64 o 
  -7   1  11     1987.33     1757.07    108.37 o 
  -6   1  11     3151.98     3469.75    197.79 o 
  -5   1  11      148.28      168.10     96.44 o 
  -4   1  11      363.25      607.65    160.44 o 
  -3   1  11     1545.75     1762.56     67.23 o 
  -2   1  11    12057.67    12168.72    264.28 o 
  -1   1  11     1756.67     1803.79     65.03 o 
   0   1  11     8375.09     8299.25    206.44 o 
   1   1  11       23.84       73.71     65.40 o 
   2   1  11     7269.08     7431.94    196.27 o 
   3   1  11     1170.66     1111.08     66.12 o 
   4   1  11     2647.12     2635.36     72.22 o 
   5   1  11      912.07      943.73     71.69 o 
   6   1  11      755.05      828.92     76.50 o 
   7   1  11       55.37       80.78     90.70 o 
  -9   2  11      282.57      304.41    146.65 o 
  -8   2  11      108.11      117.54    158.10 o 
  -7   2  11      583.05      551.86    105.93 o 
  -6   2  11      170.28      272.08     97.43 o 
  -5   2  11       28.30       75.05     66.88 o 
  -4   2  11      660.92      737.61     67.60 o 
  -3   2  11     6653.41     6394.47    131.86 o 
  -2   2  11     1766.71     1613.91    102.24 o 
  -1   2  11     7034.52     7271.53    109.14 o 
   0   2  11     2321.29     2334.54     87.38 o 
   1   2  11     9830.95     9584.11    357.79 o 
   2   2  11       28.61       77.41     63.11 o 
   3   2  11       55.92      101.12     53.97 o 
   4   2  11      617.37      694.50     81.06 o 
   5   2  11     2197.94     2151.96     76.03 o 
   6   2  11     1157.06     1301.97     94.58 o 
   7   2  11      407.59      537.63    132.30 o 
  -9   3  11       42.16       28.16     95.25 o 
  -8   3  11       16.12        0.39    138.15 o 
  -7   3  11      187.62      354.88    106.17 o 
  -6   3  11     2670.98     2443.44    191.43 o 
  -5   3  11      294.85      341.97     83.15 o 
  -4   3  11      453.89      448.45     71.34 o 
  -3   3  11     3715.94     3951.46     84.56 o 
  -2   3  11      501.33      579.30     74.28 o 
  -1   3  11       46.09      138.46     73.79 o 
   0   3  11     1684.07     1734.43     65.62 o 
   1   3  11     1619.97     1666.98     65.54 o 
   2   3  11     1829.32     1823.49    104.25 o 
   3   3  11     1567.71     1639.93     67.25 o 
   4   3  11     2051.58     1941.60     70.94 o 
   5   3  11      132.03      168.07     72.72 o 
   6   3  11      408.21      353.08     95.26 o 
   7   3  11      459.46      495.37     94.68 o 
  -9   4  11       80.74        2.94     98.30 o 
  -8   4  11       60.65       69.53    116.35 o 
  -7   4  11     2882.80     2496.10    195.68 o 
  -6   4  11       45.16       57.40    103.24 o 
  -5   4  11     2188.12     2216.19     98.68 o 
  -4   4  11     6607.55     6688.49     83.28 o 
  -3   4  11    12800.53    13131.65    101.67 o 
  -2   4  11       30.36       46.54     62.32 o 
  -1   4  11      510.63      588.01     67.36 o 
   0   4  11     4657.05     4820.11     96.10 o 
   1   4  11    10892.15    11208.02     97.26 o 
   2   4  11     9400.52     9440.05    296.39 o 
   3   4  11     1536.66     1367.01     63.01 o 
   4   4  11      144.83      209.77     82.37 o 
   5   4  11     9318.17     9164.88    165.64 o 
   6   4  11      107.02      155.96     85.07 o 
   7   4  11      477.17      521.95     85.36 o 
  -8   5  11      108.39       57.97     98.61 o 
  -7   5  11      411.80      697.48    130.65 o 
  -6   5  11      490.72      577.20     93.54 o 
  -5   5  11     1037.56     1030.38     87.12 o 
  -4   5  11     2748.82     2759.49     95.70 o 
  -3   5  11     3075.34     3181.48    113.36 o 
  -2   5  11        1.63      114.85     70.46 o 
  -1   5  11      627.84      654.92     69.35 o 
   0   5  11      144.19      177.13     70.49 o 
   1   5  11     1652.16     1633.12     72.83 o 
   2   5  11      715.91      680.66     61.44 o 
   3   5  11     1583.02     1542.97     74.30 o 
   4   5  11     3899.54     3740.68     89.01 o 
   5   5  11      627.48      653.44     72.89 o 
   6   5  11     1255.94     1285.56     90.09 o 
   7   5  11       69.04       38.76     85.49 o 
  -8   6  11      882.35     1018.77    143.19 o 
  -7   6  11      820.87     1077.27    177.80 o 
  -6   6  11       19.63        6.60    105.15 o 
  -5   6  11     1070.77     1194.50    133.56 o 
  -4   6  11      303.92      446.55     93.64 o 
  -3   6  11     5031.29     5325.64     92.02 o 
  -2   6  11    11506.50    11192.05    237.26 o 
  -1   6  11     1500.92     1617.02     98.93 o 
   0   6  11     7162.10     7162.21    246.40 o 
   1   6  11    24567.09    23506.21    464.37 o 
   2   6  11       89.73      166.44     70.46 o 
   3   6  11     1141.72     1075.16     69.18 o 
   4   6  11     3267.42     3097.20    101.80 o 
   5   6  11       49.99      158.43     90.70 o 
   6   6  11     1674.80     1820.39    100.75 o 
  -8   7  11      126.01      232.17    116.62 o 
  -7   7  11      943.94      884.07    266.26 o 
  -6   7  11      419.25      421.31     76.76 o 
  -5   7  11        0.63       97.42     99.42 o 
  -4   7  11       61.11      106.82     82.32 o 
  -3   7  11      586.86      633.84     95.39 o 
  -2   7  11     7544.39     7847.13     85.69 o 
  -1   7  11      249.60      349.45     80.85 o 
   0   7  11    14681.08    15046.50    240.04 o 
   1   7  11     3730.29     3782.14     72.82 o 
   2   7  11     5657.86     5913.72    100.23 o 
   3   7  11     1805.95     1879.73    123.00 o 
   4   7  11      276.86      391.08     77.72 o 
   5   7  11       24.44       41.58     75.56 o 
   6   7  11        2.06      130.85     91.06 o 
  -8   8  11        6.34        0.00     91.66 o 
  -7   8  11      348.39      628.62    136.07 o 
  -6   8  11      904.03     1142.25    112.07 o 
  -5   8  11        6.83       25.91     72.13 o 
  -4   8  11     3397.10     3581.62    128.02 o 
  -3   8  11     1556.92     1610.88     99.45 o 
  -2   8  11      363.31      396.01     76.45 o 
  -1   8  11    13563.82    12876.73    283.41 o 
   0   8  11     2626.41     2575.22     86.11 o 
   1   8  11       16.00       90.19     66.36 o 
   2   8  11     9796.27     9415.30    152.84 o 
   3   8  11     1135.66     1197.33     79.27 o 
   4   8  11      586.65      613.60     80.14 o 
   5   8  11     3012.90     3211.06    164.67 o 
   6   8  11       11.09        0.00     91.51 o 
  -7   9  11       32.77      235.46     92.47 o 
  -6   9  11     2639.88     2616.13    135.49 o 
  -5   9  11        9.10       26.43     90.14 o 
  -4   9  11     1462.43     1443.46     90.12 o 
  -3   9  11     3190.37     3242.11    144.76 o 
  -2   9  11     1304.67     1217.61     87.50 o 
  -1   9  11      545.95      447.53     77.35 o 
   0   9  11       14.12       30.22     72.55 o 
   1   9  11      135.17      240.98     75.25 o 
   2   9  11      514.29      524.39     85.11 o 
   3   9  11     1196.33     1280.70    131.72 o 
   4   9  11     4239.48     4560.32    213.39 o 
   5   9  11       13.15      177.51    108.58 o 
   6   9  11     1198.67     1147.93     89.38 o 
  -7  10  11       49.20       94.66     93.72 o 
  -6  10  11      780.35      884.93    102.30 o 
  -5  10  11     4957.91     4709.29    161.66 o 
  -4  10  11       27.28       36.66    134.87 o 
  -3  10  11        0.93       70.23     79.46 o 
  -2  10  11     5654.25     5834.85    103.74 o 
  -1  10  11     2033.75     1785.05    128.15 o 
   0  10  11     1065.25     1048.79     91.16 o 
   1  10  11      307.67      387.16     85.40 o 
   2  10  11       40.44      124.33     86.12 o 
   3  10  11     5003.16     4725.32    131.10 o 
   4  10  11     2818.18     2875.99    135.16 o 
   5  10  11      826.86      925.72    109.21 o 
  -6  11  11      148.96      177.76     96.19 o 
  -5  11  11      401.35      518.47    112.42 o 
  -4  11  11      695.52      633.63     96.32 o 
  -3  11  11       17.20       31.51     93.04 o 
  -2  11  11     1044.34     1221.69     92.91 o 
  -1  11  11      980.77     1097.52    103.29 o 
   0  11  11     1129.60     1270.41    102.88 o 
   1  11  11      794.35      863.29     89.31 o 
   2  11  11      134.52      176.48     81.56 o 
   3  11  11     1784.63     1692.80    102.96 o 
   4  11  11       11.23      110.08     83.79 o 
   5  11  11        0.74       19.66    105.52 o 
  -6  12  11      717.77      779.94    215.92 o 
  -5  12  11      900.56     1027.74    123.66 o 
  -4  12  11      332.59      486.03    112.43 o 
  -3  12  11        7.60      107.96     96.33 o 
  -2  12  11      132.81      162.92     94.57 o 
  -1  12  11     5777.53     5709.35    106.93 o 
   0  12  11      716.97      540.25    105.39 o 
   1  12  11     1705.38     1598.99     93.88 o 
   2  12  11     1828.03     1581.01     89.27 o 
   3  12  11     2280.20     2234.60     87.17 o 
   4  12  11        0.07       64.58     97.76 o 
  -5  13  11      322.26      238.41     99.23 o 
  -4  13  11      495.12      491.94    116.33 o 
  -3  13  11      401.74      365.40    114.49 o 
  -2  13  11       35.04       58.30    110.09 o 
  -1  13  11       18.35       66.05    109.44 o 
   0  13  11     1463.60     1310.23    110.43 o 
   1  13  11       25.95      318.86    212.38 o 
   2  13  11     1194.10     1198.31    134.99 o 
   3  13  11       75.29      102.85    128.18 o 
  -4  14  11       41.67      105.43    104.79 o 
  -3  14  11       30.14       28.12    104.08 o 
  -2  14  11      274.36      293.67    100.68 o 
  -1  14  11      403.80      350.13     86.97 o 
   0  14  11        0.20       77.08    114.73 o 
   1  14  11       14.39       18.67     96.05 o 
   2  14  11       35.06      108.82    107.40 o 
  -2  15  11      306.14      486.97    109.45 o 
  -1  15  11      210.30       69.41    118.44 o 
   0  15  11      697.32      693.13    118.62 o 
  -9   0  12      761.33      776.48    212.52 o 
  -8   0  12       32.85      143.67    198.70 o 
  -7   0  12      288.72      480.07    186.84 o 
  -6   0  12     1712.31     1829.18    183.99 o 
  -5   0  12     4409.08     4419.34    498.26 o 
  -4   0  12     7888.46     8483.51    135.19 o 
  -3   0  12      388.37      369.90     98.36 o 
  -2   0  12     4242.67     4110.41    102.62 o 
  -1   0  12    45904.40    45438.17    555.23 o 
   0   0  12     4703.38     5026.01    120.24 o 
   1   0  12     1201.12     1335.99     90.26 o 
   2   0  12    19202.73    18304.19    376.15 o 
   3   0  12     5826.54     5765.07    170.09 o 
   4   0  12     4847.77     4562.85    152.52 o 
   5   0  12      211.81      216.64    124.74 o 
   6   0  12      210.35      221.33    139.35 o 
   7   0  12     1651.63     1815.60    152.46 o 
  -9   1  12      157.40      422.31    150.93 o 
  -8   1  12       27.49      154.23    140.96 o 
  -7   1  12      138.68      221.56    129.93 o 
  -6   1  12      357.30      605.11    125.89 o 
  -5   1  12       68.82      106.49     78.43 o 
  -4   1  12      225.65      348.26     65.91 o 
  -3   1  12     4234.35     4163.25     85.67 o 
  -2   1  12     7437.84     7507.46    250.69 o 
  -1   1  12      115.80      190.23     57.99 o 
   0   1  12     7135.42     7138.38    173.76 o 
   1   1  12     7532.50     7711.29     89.74 o 
   2   1  12      467.15      444.02     70.20 o 
   3   1  12      774.95      800.21     61.03 o 
   4   1  12      996.45      899.40     64.54 o 
   5   1  12      463.36      517.44     81.70 o 
   6   1  12       27.23      137.54     95.00 o 
   7   1  12     1024.58     1142.65    170.55 o 
  -9   2  12      554.92      537.40    125.55 o 
  -8   2  12      487.33      502.01    102.65 o 
  -7   2  12       29.34      245.36    105.26 o 
  -6   2  12     1447.02     1542.38    101.40 o 
  -5   2  12     9744.36     9789.14    535.79 o 
  -4   2  12       96.15      125.26     66.48 o 
  -3   2  12     1555.43     1618.35     80.43 o 
  -2   2  12    12153.59    11814.71    286.17 o 
  -1   2  12      816.10      839.97     55.28 o 
   0   2  12     9497.16     9372.91    135.04 o 
   1   2  12     2108.14     2141.91     81.35 o 
   2   2  12      161.51      241.49     70.38 o 
   3   2  12    10477.71    10528.41    138.41 o 
   4   2  12     3842.23     3899.13    151.47 o 
   5   2  12     1086.04     1188.06     86.57 o 
   6   2  12     1467.38     1739.70     90.61 o 
   7   2  12      781.18      788.89    100.88 o 
  -8   3  12      820.25      642.11    144.06 o 
  -7   3  12       41.63      125.96    106.38 o 
  -6   3  12     1410.04     1453.42     93.98 o 
  -5   3  12     1895.65     1774.77     75.09 o 
  -4   3  12     5037.16     4970.81    127.75 o 
  -3   3  12      740.81      746.76     80.05 o 
  -2   3  12     1097.52     1024.54     93.29 o 
  -1   3  12        0.37       60.16     67.08 o 
   0   3  12      680.92      771.05     69.57 o 
   1   3  12     1623.53     1655.13     63.71 o 
   2   3  12     4556.04     4351.67     70.77 o 
   3   3  12     1564.79     1719.97     83.82 o 
   4   3  12     6303.14     6005.17    158.02 o 
   5   3  12       39.76        0.00     79.92 o 
   6   3  12     2855.26     2751.16    169.58 o 
   7   3  12       13.80       40.45     96.67 o 
  -8   4  12       37.22      236.96    141.42 o 
  -7   4  12      796.69      736.99     98.95 o 
  -6   4  12      226.54      317.92     94.20 o 
  -5   4  12        2.77       61.08     85.84 o 
  -4   4  12     5059.82     5012.08    243.18 o 
  -3   4  12     4092.68     3936.75    107.28 o 
  -2   4  12      824.20      835.38     64.20 o 
  -1   4  12     8139.80     8032.46    201.94 o 
   0   4  12     1594.26     1506.62     87.78 o 
   1   4  12     1078.59     1108.28     72.68 o 
   2   4  12     9414.28     9770.27    246.09 o 
   3   4  12      490.32      468.79     68.33 o 
   4   4  12      604.33      632.43     79.18 o 
   5   4  12     3816.97     3661.90     98.35 o 
   6   4  12       29.19       93.65     99.23 o 
  -8   5  12      866.73      863.82    148.61 o 
  -7   5  12       58.80        0.00    111.82 o 
  -6   5  12        1.92      141.00     92.92 o 
  -5   5  12      199.74      289.94     99.15 o 
  -4   5  12     2821.82     2909.66     83.26 o 
  -3   5  12     1539.11     1432.28     70.92 o 
  -2   5  12     3331.86     3638.43     86.39 o 
  -1   5  12      161.63      203.80     65.72 o 
   0   5  12     7964.03     8120.71    139.08 o 
   1   5  12     1318.99     1259.68     73.25 o 
   2   5  12     5175.21     5169.39     90.63 o 
   3   5  12      165.63      236.77     62.73 o 
   4   5  12       65.42      145.53     71.04 o 
   5   5  12      264.03      150.59     83.31 o 
   6   5  12     1194.27     1227.46     90.14 o 
  -8   6  12      391.60      516.49    144.47 o 
  -7   6  12      731.96      816.56    119.49 o 
  -6   6  12       32.04      170.51    121.73 o 
  -5   6  12       91.31       85.18     89.88 o 
  -4   6  12      182.71      428.52     97.93 o 
  -3   6  12     5797.71     5665.44    177.16 o 
  -2   6  12      554.30      558.00     74.74 o 
  -1   6  12     3730.32     3586.06    108.20 o 
   0   6  12      692.78      674.59     72.22 o 
   1   6  12     7260.58     7156.57    177.22 o 
   2   6  12      259.73      233.75     66.80 o 
   3   6  12     1200.92     1179.56     77.61 o 
   4   6  12      329.19      405.99     72.57 o 
   5   6  12     1434.50     1480.31     96.31 o 
   6   6  12      341.84      453.72     91.18 o 
  -8   7  12      252.49      214.52    103.05 o 
  -7   7  12      161.45      162.09    138.71 o 
  -6   7  12        3.92       40.84    110.01 o 
  -5   7  12       74.53      251.71    104.54 o 
  -4   7  12      360.95      353.15     97.79 o 
  -3   7  12        3.94       55.73     77.26 o 
  -2   7  12       59.85      108.25     73.08 o 
  -1   7  12      321.16      241.92     82.43 o 
   0   7  12      111.85      101.99     73.59 o 
   1   7  12       17.75      143.14     82.27 o 
   2   7  12       30.19      105.04     74.00 o 
   3   7  12     1078.09     1017.04     79.35 o 
   4   7  12        5.00      125.29     89.99 o 
   5   7  12      152.26      198.51     77.86 o 
   6   7  12      556.19      618.49     93.71 o 
  -7   8  12      709.37      622.87    135.29 o 
  -6   8  12       11.06      168.66     90.94 o 
  -5   8  12      706.26      626.72     85.99 o 
  -4   8  12        5.64       15.33    101.74 o 
  -3   8  12     2905.00     2946.68    144.13 o 
  -2   8  12       51.55       41.41     71.86 o 
  -1   8  12     4957.48     5020.33     88.33 o 
   0   8  12      495.46      515.90     75.78 o 
   1   8  12     2550.17     2507.74    124.33 o 
   2   8  12      117.98      113.45     60.43 o 
   3   8  12     1365.87     1311.60     80.84 o 
   4   8  12      388.20      588.98     89.83 o 
   5   8  12     1672.90     1760.90    101.08 o 
  -7   9  12      291.34      287.62    144.36 o 
  -6   9  12      346.73      250.40    112.66 o 
  -5   9  12      116.54      111.14     94.23 o 
  -4   9  12      177.77      217.03    105.81 o 
  -3   9  12       13.96       84.12     98.45 o 
  -2   9  12     1668.85     1771.37     99.73 o 
  -1   9  12      120.10      146.65     75.80 o 
   0   9  12     2695.36     2687.42     93.86 o 
   1   9  12        0.87        0.00    102.20 o 
   2   9  12       29.52      135.75     78.34 o 
   3   9  12       29.60      106.03     79.65 o 
   4   9  12      260.55      341.12     86.42 o 
   5   9  12     1171.96     1214.94    103.27 o 
  -6  10  12       20.23        0.00    117.19 o 
  -5  10  12      733.38      771.56    113.85 o 
  -4  10  12        0.14       76.18     95.18 o 
  -3  10  12        6.07      109.85     79.43 o 
  -2  10  12      576.60      526.96     89.96 o 
  -1  10  12      991.24     1036.86     86.16 o 
   0  10  12     1222.83     1250.72     81.96 o 
   1  10  12       32.38      116.94     87.22 o 
   2  10  12        4.63        3.91     81.31 o 
   3  10  12     3632.16     3571.45     96.40 o 
   4  10  12        1.03      115.67     88.33 o 
  -6  11  12      759.74      809.92    124.45 o 
  -5  11  12       94.44       97.18    100.01 o 
  -4  11  12     1309.24     1359.27    105.16 o 
  -3  11  12      356.44      449.16     93.79 o 
  -2  11  12      275.83      326.35    106.13 o 
  -1  11  12        8.94        0.00     82.96 o 
   0  11  12     1001.52     1002.96     91.77 o 
   1  11  12     1309.95     1253.52     93.28 o 
   2  11  12     2402.44     2258.48     89.08 o 
   3  11  12       39.76       45.79     86.04 o 
   4  11  12     2983.22     2719.60    124.08 o 
  -5  12  12        5.90       36.36    117.35 o 
  -4  12  12     1328.40     1302.64     93.18 o 
  -3  12  12      233.80      256.63    113.33 o 
  -2  12  12       61.47       83.14    110.64 o 
  -1  12  12     1352.34     1573.69    113.26 o 
   0  12  12        7.28       84.74     74.99 o 
   1  12  12      723.26      641.71    110.25 o 
   2  12  12     2153.73     2081.34     90.01 o 
   3  12  12      113.86      107.82     90.44 o 
  -4  13  12      339.32      474.66    118.01 o 
  -3  13  12      387.44      498.19    116.27 o 
  -2  13  12     1405.64     1469.51    119.02 o 
  -1  13  12       48.57       73.36    113.41 o 
   0  13  12     2133.76     2170.90    126.23 o 
   1  13  12      446.65      460.20    100.12 o 
   2  13  12       89.84      167.49    122.71 o 
  -3  14  12     1939.94     2068.76    129.44 o 
  -2  14  12      623.45      851.80    102.90 o 
  -1  14  12      659.96      822.09    115.01 o 
   0  14  12     1031.68     1137.75    103.09 o 
   1  14  12     1859.35     1956.85    119.65 o 
  -8   1  13       54.39      119.73    147.21 o 
  -7   1  13      226.74      283.50     96.99 o 
  -6   1  13      987.73      962.56     90.04 o 
  -5   1  13       35.91       45.10     73.37 o 
  -4   1  13     3321.51     3397.55    227.59 o 
  -3   1  13      106.22      234.43     80.89 o 
  -2   1  13     3622.81     3830.34    180.59 o 
  -1   1  13     1528.97     1372.07    125.66 o 
   0   1  13     6704.87     6620.70    118.42 o 
   1   1  13       93.94       18.45     70.62 o 
   2   1  13      337.65      334.09     71.69 o 
   3   1  13      309.98      326.50     68.58 o 
   4   1  13     4026.12     4221.74    137.58 o 
   5   1  13     2606.24     2616.37    109.84 o 
   6   1  13      115.91      111.73     91.00 o 
  -8   2  13      173.42      257.20    122.04 o 
  -7   2  13      622.79      720.30    138.22 o 
  -6   2  13      103.12      274.05    104.11 o 
  -5   2  13      337.50      312.33     73.72 o 
  -4   2  13      317.03      460.48     77.47 o 
  -3   2  13     6354.43     6425.88    118.92 o 
  -2   2  13     1884.70     1773.54     63.44 o 
  -1   2  13      204.88      381.68     69.22 o 
   0   2  13     1289.66     1347.36     67.30 o 
   1   2  13     6556.00     6411.57    226.53 o 
   2   2  13      281.92      286.47     96.30 o 
   3   2  13      647.41      584.14     64.28 o 
   4   2  13       95.55      290.24     79.99 o 
   5   2  13      710.17      730.10     77.77 o 
   6   2  13      853.91      979.22     92.28 o 
  -8   3  13       44.61       40.82    175.22 o 
  -7   3  13        2.63        0.00    114.26 o 
  -6   3  13      563.02      640.44     93.60 o 
  -5   3  13      496.25      513.91     79.83 o 
  -4   3  13      131.02      267.01     70.79 o 
  -3   3  13      758.10      761.07    102.25 o 
  -2   3  13     1038.03     1062.91     73.74 o 
  -1   3  13      156.62       91.16     66.16 o 
   0   3  13     1061.69     1024.90     72.74 o 
   1   3  13     5118.66     5232.35    212.36 o 
   2   3  13       31.04        0.00     81.48 o 
   3   3  13     1054.47      937.35     72.01 o 
   4   3  13     3624.82     3293.63    135.81 o 
   5   3  13        0.81        0.00     94.99 o 
   6   3  13       38.66       89.84     92.63 o 
  -8   4  13       72.95      361.67    120.79 o 
  -7   4  13     2783.62     2867.36    119.80 o 
  -6   4  13       97.15      155.12    103.90 o 
  -5   4  13      575.17      735.87     81.58 o 
  -4   4  13     4380.41     4386.33    300.30 o 
  -3   4  13     3666.87     3447.25     81.67 o 
  -2   4  13     1421.72     1539.89     76.44 o 
  -1   4  13      452.78      489.81     71.00 o 
   0   4  13      248.98      466.25     72.35 o 
   1   4  13    13103.70    12904.92    214.99 o 
   2   4  13     7397.26     7438.25    150.10 o 
   3   4  13     5009.12     4740.98     87.13 o 
   4   4  13      683.16      582.92     73.62 o 
   5   4  13     3918.48     3803.56    201.02 o 
   6   4  13       28.21      192.52    103.35 o 
  -8   5  13      151.00      181.20    123.40 o 
  -7   5  13       20.09       49.52    113.64 o 
  -6   5  13     1168.18     1200.05    113.92 o 
  -5   5  13      131.64      196.24     73.82 o 
  -4   5  13      345.78      319.37     66.61 o 
  -3   5  13      311.94      313.48     60.12 o 
  -2   5  13       17.27       79.62     68.26 o 
  -1   5  13     1617.83     1538.19     84.80 o 
   0   5  13        6.49      112.06     89.97 o 
   1   5  13     1513.12     1500.45     62.51 o 
   2   5  13     4928.31     4868.90     84.88 o 
   3   5  13     1289.27     1231.11     73.10 o 
   4   5  13     2202.00     2005.86     86.19 o 
   5   5  13      298.85      250.70     88.16 o 
   6   5  13      302.32      259.09     95.68 o 
  -7   6  13      356.92      434.51    338.63 o 
  -6   6  13     1379.22     1293.19    101.69 o 
  -5   6  13      938.66     1040.63     86.77 o 
  -4   6  13      159.65      159.01     71.85 o 
  -3   6  13    11180.19    10993.54    134.76 o 
  -2   6  13     3393.47     3579.81    112.71 o 
  -1   6  13      986.27     1049.30     77.75 o 
   0   6  13     7736.64     8117.04    109.03 o 
   1   6  13     4395.65     4211.25    130.66 o 
   2   6  13      427.46      426.44     70.33 o 
   3   6  13     1833.99     1636.39     82.72 o 
   4   6  13       69.60       46.59     69.77 o 
   5   6  13      787.95      801.27     99.26 o 
  -7   7  13       69.78      237.23    101.27 o 
  -6   7  13      612.06      609.56    100.27 o 
  -5   7  13     1383.96     1368.94     97.66 o 
  -4   7  13      877.52      950.53    127.36 o 
  -3   7  13       75.87       14.87     66.97 o 
  -2   7  13    11542.59    10883.45    213.20 o 
  -1   7  13        3.71      110.95     69.74 o 
   0   7  13     5453.81     5623.11     94.40 o 
   1   7  13      928.52      962.95     70.18 o 
   2   7  13      479.66      492.35     77.05 o 
   3   7  13      265.56      341.07    109.89 o 
   4   7  13       58.06      113.67     84.30 o 
   5   7  13     1204.93     1249.99     98.42 o 
  -7   8  13      548.02      627.75    195.94 o 
  -6   8  13      402.91      536.21    115.87 o 
  -5   8  13      891.09     1034.98     97.90 o 
  -4   8  13     3498.23     3921.59    273.85 o 
  -3   8  13      151.79      246.32    100.96 o 
  -2   8  13     1418.54     1553.37    190.51 o 
  -1   8  13     8965.25     8723.75     91.81 o 
   0   8  13      268.79      311.46     94.54 o 
   1   8  13      906.69      938.13     81.02 o 
   2   8  13     4213.13     3985.33    106.80 o 
   3   8  13       11.55       39.04     82.20 o 
   4   8  13     1096.86     1150.95    115.35 o 
   5   8  13      549.91      553.86     94.40 o 
  -6   9  13     1580.18     1527.60    122.14 o 
  -5   9  13       48.94      142.75    100.74 o 
  -4   9  13      389.41      500.07     94.36 o 
  -3   9  13      919.70     1190.85    118.39 o 
  -2   9  13       41.54       84.46     88.67 o 
  -1   9  13      856.15      940.82     81.68 o 
   0   9  13      270.69      344.98     89.27 o 
   1   9  13     3379.55     3203.44    143.43 o 
   2   9  13     2913.84     2702.76    121.04 o 
   3   9  13      243.61      257.26     76.66 o 
   4   9  13     4199.81     3971.47    137.10 o 
  -6  10  13      810.45      892.09     95.89 o 
  -5  10  13     2718.55     2716.73    109.60 o 
  -4  10  13       24.51       93.36     97.10 o 
  -3  10  13      249.14      306.28    108.04 o 
  -2  10  13     1759.14     1662.30    102.75 o 
  -1  10  13     1705.64     1885.22    113.93 o 
   0  10  13     4337.95     4316.18    100.97 o 
   1  10  13       73.82       68.87     82.64 o 
   2  10  13      159.29      316.04    107.06 o 
   3  10  13     4965.53     4772.37    161.38 o 
   4  10  13      543.68      494.09    105.22 o 
  -5  11  13      554.31      570.62     95.13 o 
  -4  11  13       29.68       95.37    100.39 o 
  -3  11  13      114.97      236.43    112.19 o 
  -2  11  13      620.64      656.54    111.68 o 
  -1  11  13       22.85      172.67    108.69 o 
   0  11  13      584.27      556.65     77.82 o 
   1  11  13      336.86      318.78     84.86 o 
   2  11  13        2.22        2.12     89.28 o 
   3  11  13      347.99      466.48    108.61 o 
  -4  12  13      289.09      423.56    120.48 o 
  -3  12  13      514.29      483.49    117.61 o 
  -2  12  13       23.63       73.33    115.09 o 
  -1  12  13     3314.21     3019.02    154.00 o 
   0  12  13      137.07      125.01    111.22 o 
   1  12  13      753.50      786.59    101.17 o 
   2  12  13      625.27      494.80    102.80 o 
  -3  13  13       28.09       88.63    121.86 o 
  -2  13  13      838.12      847.65    106.61 o 
  -1  13  13        9.17        0.00    100.09 o 
   0  13  13      422.29      440.74    115.30 o 
   1  13  13      318.69      447.44    117.21 o 
  -8   0  14       65.38       82.31    153.41 o 
  -7   0  14       17.42        0.00    142.96 o 
  -6   0  14      623.22      603.12    124.02 o 
  -5   0  14     7516.54     7790.24    911.44 o 
  -4   0  14     6589.66     6731.90    197.56 o 
  -3   0  14     1976.48     2012.65    183.90 o 
  -2   0  14     1712.87     1808.08     99.76 o 
  -1   0  14    26028.61    25672.55    621.46 o 
   0   0  14        4.21       91.00     93.93 o 
   1   0  14     1354.35     1383.71     97.97 o 
   2   0  14     2299.55     2155.63    251.07 o 
   3   0  14      727.57      775.74    126.06 o 
   4   0  14     5832.76     5506.83    144.10 o 
   5   0  14      449.78      601.53    116.37 o 
  -8   1  14        0.01       31.73    109.48 o 
  -7   1  14       19.07       48.59    155.76 o 
  -6   1  14       28.10      107.95     86.76 o 
  -5   1  14     1053.70     1126.44    127.78 o 
  -4   1  14     1526.15     1466.43     80.62 o 
  -3   1  14      198.73      255.50     82.83 o 
  -2   1  14     4862.36     4690.87     76.69 o 
  -1   1  14     1662.65     1628.80     77.07 o 
   0   1  14      896.72      894.16     90.21 o 
   1   1  14     1817.48     1693.87     71.50 o 
   2   1  14      149.95      231.74     64.85 o 
   3   1  14      916.21      865.61     73.81 o 
   4   1  14      313.58      361.10     91.71 o 
   5   1  14     1149.75      947.29     89.72 o 
  -8   2  14      183.61      341.39    123.83 o 
  -7   2  14      153.83      492.34    144.56 o 
  -6   2  14     2023.97     2081.94    201.74 o 
  -5   2  14     4789.73     5293.08    204.30 o 
  -4   2  14      431.27      544.25     71.77 o 
  -3   2  14     1851.46     1814.27     78.50 o 
  -2   2  14     1972.21     1960.27     77.45 o 
  -1   2  14     7412.98     7222.54    148.60 o 
   0   2  14    14337.00    13791.39    206.14 o 
   1   2  14     1495.97     1573.26    145.21 o 
   2   2  14      344.48      359.07     77.21 o 
   3   2  14    10661.10     9734.99    103.59 o 
   4   2  14      249.51      237.58     91.89 o 
   5   2  14      399.64      363.74     74.91 o 
  -8   3  14      843.39      623.58    158.82 o 
  -7   3  14        3.31        0.00    103.48 o 
  -6   3  14     1678.66     1774.76    102.17 o 
  -5   3  14      476.78      457.17     78.29 o 
  -4   3  14     1169.62     1184.05     65.38 o 
  -3   3  14      164.49      197.34     63.25 o 
  -2   3  14      535.72      527.94     68.53 o 
  -1   3  14     2426.98     2358.30     81.00 o 
   0   3  14      988.94      998.83     70.07 o 
   1   3  14     1300.31     1230.81     70.56 o 
   2   3  14    13376.79    13128.33    155.97 o 
   3   3  14     2039.63     2126.77     93.55 o 
   4   3  14     1865.09     1923.01     79.61 o 
   5   3  14      358.10      355.59     89.55 o 
  -7   4  14      736.66      815.24    235.66 o 
  -6   4  14       23.79      159.02    114.87 o 
  -5   4  14      639.22      835.06    122.58 o 
  -4   4  14     1313.09     1308.10     82.59 o 
  -3   4  14      292.53      465.25     86.73 o 
  -2   4  14     1686.55     1689.83     72.15 o 
  -1   4  14     2568.86     2410.55     77.80 o 
   0   4  14       10.51       25.34     61.25 o 
   1   4  14     1331.22     1275.55     77.24 o 
   2   4  14     2772.84     2612.45    221.43 o 
   3   4  14      116.48      152.82     80.04 o 
   4   4  14      417.34      563.66    159.41 o 
   5   4  14      121.85      138.74     91.85 o 
  -7   5  14       22.79      218.25    142.40 o 
  -6   5  14      419.47      392.37    114.90 o 
  -5   5  14       61.08       64.65    107.46 o 
  -4   5  14      969.75     1006.23     87.13 o 
  -3   5  14       50.43       91.43     73.37 o 
  -2   5  14     8797.75     8512.41    214.14 o 
  -1   5  14      788.91      895.25     96.05 o 
   0   5  14     1022.32      940.82     85.55 o 
   1   5  14     1172.23     1306.12     78.58 o 
   2   5  14     3507.76     3368.48     77.18 o 
   3   5  14     1157.21     1053.13     77.05 o 
   4   5  14        5.20       35.04     77.42 o 
   5   5  14       83.65       46.70    102.38 o 
  -7   6  14      412.34      640.31    122.96 o 
  -6   6  14      113.96      103.30     98.78 o 
  -5   6  14        5.65      104.33    109.98 o 
  -4   6  14        4.51        0.00     80.35 o 
  -3   6  14     2610.21     2624.18    122.11 o 
  -2   6  14     1346.09     1178.38    145.27 o 
  -1   6  14     1660.81     1527.13     80.71 o 
   0   6  14      228.55      187.84     79.80 o 
   1   6  14     2031.92     2014.19     92.72 o 
   2   6  14      203.42      289.11     70.68 o 
   3   6  14       52.45       92.97     75.04 o 
   4   6  14       59.58      117.27     80.24 o 
   5   6  14      218.97      264.17     87.23 o 
  -7   7  14        0.71       98.65    149.01 o 
  -6   7  14       40.00      134.63    119.17 o 
  -5   7  14       54.87        1.26     85.08 o 
  -4   7  14        0.78       37.08     92.78 o 
  -3   7  14      110.57      170.50     77.28 o 
  -2   7  14      684.60      678.53     74.98 o 
  -1   7  14      778.99      781.74    103.63 o 
   0   7  14      350.27      327.83     88.17 o 
   1   7  14      458.42      546.97     80.15 o 
   2   7  14     1760.50     1676.45     85.28 o 
   3   7  14     1271.59     1299.27     86.35 o 
   4   7  14       10.40      207.24     98.69 o 
  -6   8  14        2.90        0.00     91.63 o 
  -5   8  14      572.04      558.33    102.40 o 
  -4   8  14       66.10      118.84     95.31 o 
  -3   8  14     1118.52      946.33     95.90 o 
  -2   8  14        0.23        0.00     83.33 o 
  -1   8  14     2652.72     2737.48    133.50 o 
   0   8  14      260.12      276.04     74.01 o 
   1   8  14      290.26      335.39     82.23 o 
   2   8  14      433.29      366.20     86.25 o 
   3   8  14     1156.85     1169.01     82.03 o 
   4   8  14      565.49      699.46     92.28 o 
  -6   9  14       56.34        0.00    104.27 o 
  -5   9  14       16.79        0.00    118.37 o 
  -4   9  14     1177.56     1200.75    114.95 o 
  -3   9  14      113.62      161.27     84.68 o 
  -2   9  14      105.55      249.68     95.10 o 
  -1   9  14      411.41      530.95     96.13 o 
   0   9  14      936.61      984.84     77.66 o 
   1   9  14     1014.70     1061.19     96.53 o 
   2   9  14      375.42      364.04     84.75 o 
   3   9  14        0.57      102.08     90.33 o 
  -5  10  14      586.35      743.32    120.77 o 
  -4  10  14      108.46      151.66     89.79 o 
  -3  10  14      285.39      325.93    102.02 o 
  -2  10  14        0.18       76.50     86.01 o 
  -1  10  14      714.55      908.10     98.11 o 
   0  10  14      994.19     1088.95     99.11 o 
   1  10  14      546.25      530.61     80.22 o 
   2  10  14        0.36       51.29     78.80 o 
   3  10  14      993.49     1085.29    106.79 o 
  -4  11  14      970.30      914.63    110.23 o 
  -3  11  14      252.92      495.84    118.46 o 
  -2  11  14        9.50        0.00    114.19 o 
  -1  11  14      149.12      335.62     98.37 o 
   0  11  14     3046.88     2972.02    104.72 o 
   1  11  14     1577.75     1562.08     91.91 o 
   2  11  14     1007.16      948.87     92.73 o 
  -3  12  14      234.15      257.60    107.47 o 
  -2  12  14      692.86      794.45    101.99 o 
  -1  12  14      245.62      314.66    115.95 o 
   0  12  14       43.46      116.81    117.08 o 
   1  12  14     1415.72     1386.20    108.07 o 
  -7   1  15      162.95      288.53    123.77 o 
  -6   1  15      489.36      560.99     86.60 o 
  -5   1  15        0.24       48.52     95.95 o 
  -4   1  15     4663.70     4683.69    101.89 o 
  -3   1  15     1658.67     1664.35     74.84 o 
  -2   1  15      415.40      483.55     85.86 o 
  -1   1  15      757.91      846.93     98.47 o 
   0   1  15    10640.48     9969.28    216.89 o 
   1   1  15     4672.84     4477.94     86.00 o 
   2   1  15      225.98      143.64     80.73 o 
   3   1  15        5.55        0.00     79.88 o 
   4   1  15     3819.32     3711.86    125.59 o 
   5   1  15     2736.07     2554.21    147.13 o 
  -7   2  15      571.64      388.54    151.80 o 
  -6   2  15      526.32      714.87    103.49 o 
  -5   2  15      157.58      198.50     87.42 o 
  -4   2  15       21.09      149.60     90.48 o 
  -3   2  15     4691.29     4774.77    123.13 o 
  -2   2  15       64.01      179.40     77.86 o 
  -1   2  15     1420.26     1377.18     93.93 o 
   0   2  15      354.29      504.41     77.72 o 
   1   2  15      745.48      873.29     88.01 o 
   2   2  15     1683.81     1752.38     92.55 o 
   3   2  15      192.14      263.51     95.84 o 
   4   2  15      851.24      753.08     98.56 o 
   5   2  15      699.66      632.85     93.89 o 
  -7   3  15       12.59      214.13    146.09 o 
  -6   3  15        0.02      176.78    101.19 o 
  -5   3  15      564.04      650.76     74.32 o 
  -4   3  15      616.17      640.16     91.29 o 
  -3   3  15     1884.11     1868.09     77.24 o 
  -2   3  15      680.11      733.79     67.83 o 
  -1   3  15       98.12      197.26     75.97 o 
   0   3  15     4722.02     4368.70     80.87 o 
   1   3  15     2175.44     1928.71     70.19 o 
   2   3  15       27.16       57.76     89.41 o 
   3   3  15     1385.68     1486.33    128.48 o 
   4   3  15     1696.38     1577.18     74.38 o 
   5   3  15      232.03      391.80     92.92 o 
  -7   4  15     1628.43     1572.56    129.66 o 
  -6   4  15      140.58      342.60    177.04 o 
  -5   4  15        9.74       58.15    111.04 o 
  -4   4  15      704.44      584.25     84.75 o 
  -3   4  15     3971.14     3926.34     80.32 o 
  -2   4  15     3919.68     4003.84    148.49 o 
  -1   4  15      436.42      547.63     70.98 o 
   0   4  15      385.30      421.55     77.35 o 
   1   4  15     8114.46     8041.48    267.36 o 
   2   4  15     1631.26     1605.21     93.34 o 
   3   4  15     2169.37     2199.10     80.25 o 
   4   4  15       29.87       61.03     80.08 o 
  -7   5  15      298.49      337.26    111.23 o 
  -6   5  15      720.34      686.52     96.94 o 
  -5   5  15       14.22       26.24     98.12 o 
  -4   5  15      639.72      774.73    115.60 o 
  -3   5  15      448.68      428.38     83.18 o 
  -2   5  15      336.50      418.58     92.30 o 
  -1   5  15     3869.90     3579.02     83.11 o 
   0   5  15      105.06      193.94     80.13 o 
   1   5  15       94.30      210.84     68.58 o 
   2   5  15     5488.88     5087.47    146.70 o 
   3   5  15       69.45        0.00     84.73 o 
   4   5  15        8.19        0.00     89.91 o 
  -6   6  15     1242.71     1244.22    105.72 o 
  -5   6  15       38.23        7.44    101.60 o 
  -4   6  15      218.32      245.33     88.29 o 
  -3   6  15     8959.08     8601.67    287.63 o 
  -2   6  15      470.09      493.14     75.66 o 
  -1   6  15        0.19        0.00     70.12 o 
   0   6  15     3192.19     2903.83    146.55 o 
   1   6  15      176.52      284.43     82.26 o 
   2   6  15     1002.46     1122.71    141.25 o 
   3   6  15       72.22      107.35     74.02 o 
   4   6  15     1092.91     1043.61     94.10 o 
  -6   7  15      462.43      550.64     99.83 o 
  -5   7  15      284.49      307.61    114.27 o 
  -4   7  15     1811.77     1804.23    103.89 o 
  -3   7  15        2.21       18.63     87.93 o 
  -2   7  15     4948.19     4655.37    116.50 o 
  -1   7  15      103.68      159.90     75.64 o 
   0   7  15      229.61      265.27     76.50 o 
   1   7  15       58.33       90.97     83.48 o 
   2   7  15       43.75      108.45     95.72 o 
   3   7  15     1879.22     1587.82     78.16 o 
  -5   8  15      977.84     1112.29    123.54 o 
  -4   8  15     1280.83     1293.19     97.97 o 
  -3   8  15       56.19       98.74     89.45 o 
  -2   8  15     1512.59     1424.92    142.16 o 
  -1   8  15     1306.74     1390.11     89.29 o 
   0   8  15       44.22       64.74     76.33 o 
   1   8  15     1528.77     1464.01     95.07 o 
   2   8  15      173.99      229.36     78.80 o 
   3   8  15      169.19      249.54     91.52 o 
  -5   9  15        1.38       85.11    100.49 o 
  -4   9  15        0.23      128.31    118.13 o 
  -3   9  15        6.31       62.23    113.96 o 
  -2   9  15      133.82      204.48    100.80 o 
  -1   9  15      972.50     1128.45    125.92 o 
   0   9  15     1108.67     1206.74     98.06 o 
   1   9  15     1094.23     1147.98     89.82 o 
   2   9  15     2212.53     2129.89    102.41 o 
  -4  10  15      210.80      346.27    122.76 o 
  -3  10  15       62.64      161.71     93.60 o 
  -2  10  15        0.51      157.95    119.32 o 
  -1  10  15      977.26      936.76     78.62 o 
   0  10  15     2524.50     2470.28    104.20 o 
   1  10  15      727.52      672.36     91.67 o 
  -3  11  15       15.06       75.87     86.49 o 
  -2  11  15      151.72      208.47     92.70 o 
  -1  11  15      983.36      872.18     88.02 o 
   0  11  15      195.81      197.11     94.80 o 
  -6   0  16       53.38        0.00    185.37 o 
  -5   0  16     4769.90     4399.19    132.40 o 
  -4   0  16     1776.66     1765.60    168.51 o 
  -3   0  16     1291.66     1279.72    142.66 o 
  -2   0  16     1664.20     1519.45    105.98 o 
  -1   0  16     2803.94     2846.81    107.47 o 
   0   0  16     1089.32     1044.75     92.80 o 
   1   0  16      113.38      233.74    156.14 o 
   2   0  16     1204.09     1116.90    159.74 o 
   3   0  16      357.91      401.56    113.07 o 
   4   0  16     2410.52     2470.80    149.98 o 
  -6   1  16      157.47      250.12     88.39 o 
  -5   1  16      254.95      283.10     82.37 o 
  -4   1  16     1282.29     1309.61     92.15 o 
  -3   1  16      253.66      371.55     80.35 o 
  -2   1  16     1826.61     1763.17     99.84 o 
  -1   1  16      253.03      439.18     79.98 o 
   0   1  16      445.21      501.80     76.42 o 
   1   1  16        0.39        0.00     74.84 o 
   2   1  16      133.72      133.44     86.69 o 
   3   1  16     2433.64     2271.17     91.91 o 
   4   1  16       21.79       28.12    103.12 o 
  -6   2  16      506.11      572.24    111.92 o 
  -5   2  16      673.87      713.03    114.85 o 
  -4   2  16      779.31      851.78     88.59 o 
  -3   2  16      497.49      547.19     83.28 o 
  -2   2  16      548.43      509.85     75.87 o 
  -1   2  16     1966.88     2078.72     76.99 o 
   0   2  16     4708.54     4577.24    124.54 o 
   1   2  16     2477.51     2494.54    133.06 o 
   2   2  16        8.07       53.81     94.08 o 
   3   2  16     1523.20     1400.78    106.65 o 
   4   2  16      132.40      257.29     85.06 o 
  -6   3  16      789.37      919.22     88.43 o 
  -5   3  16       96.90      208.54     91.11 o 
  -4   3  16        3.71       23.24     87.75 o 
  -3   3  16       72.46       87.47     76.23 o 
  -2   3  16     2504.04     2377.78    135.54 o 
  -1   3  16     6527.60     5866.90     80.48 o 
   0   3  16      878.69      780.98    103.78 o 
   1   3  16      226.00      265.52     94.75 o 
   2   3  16     6981.31     6091.53    199.86 o 
   3   3  16      706.47      741.73     90.27 o 
   4   3  16      147.16      172.80     85.63 o 
  -6   4  16       23.13      140.27    126.68 o 
  -5   4  16      395.71      546.89     88.74 o 
  -4   4  16      649.29      700.06     80.29 o 
  -3   4  16      117.92       76.47     87.45 o 
  -2   4  16     1125.28     1170.65     87.89 o 
  -1   4  16        3.21       74.66     81.28 o 
   0   4  16      220.46      397.59     93.86 o 
   1   4  16     1248.04     1146.62    108.70 o 
   2   4  16       17.97      183.03     76.62 o 
   3   4  16      213.37      208.31     88.32 o 
  -6   5  16      849.69     1057.78    202.42 o 
  -5   5  16      774.73      815.58    144.32 o 
  -4   5  16      672.18      887.48     89.86 o 
  -3   5  16       35.19      183.72     86.44 o 
  -2   5  16     4296.25     4149.07    102.47 o 
  -1   5  16      981.19     1097.14     95.42 o 
   0   5  16      132.69      138.23     83.87 o 
   1   5  16      130.48       73.19     87.27 o 
   2   5  16     1678.64     1647.54     99.06 o 
   3   5  16     3363.05     3061.87     93.88 o 
  -5   6  16     1195.10     1207.49    144.03 o 
  -4   6  16       47.04      235.07     93.47 o 
  -3   6  16     1487.37     1520.32    111.29 o 
  -2   6  16       26.42      218.17     88.17 o 
  -1   6  16     1075.14     1034.07     87.15 o 
   0   6  16       40.63      214.84     85.41 o 
   1   6  16      302.73      358.45     72.77 o 
   2   6  16      383.65      437.99    136.73 o 
   3   6  16      180.21      173.36     92.77 o 
  -5   7  16      482.91      380.55    111.09 o 
  -4   7  16      270.92      241.50    175.32 o 
  -3   7  16      536.31      723.14     92.49 o 
  -2   7  16      795.54      857.95     82.40 o 
  -1   7  16     1664.80     1450.74     89.25 o 
   0   7  16     1209.70     1046.06     99.85 o 
   1   7  16      231.45      280.03     87.06 o 
   2   7  16     2287.93     2009.45    102.96 o 
  -4   8  16      125.14      153.55    117.37 o 
  -3   8  16      481.75      569.02    106.61 o 
  -2   8  16       10.25       60.41     72.07 o 
  -1   8  16      819.58      948.14     92.39 o 
   0   8  16      631.90      684.58     76.99 o 
   1   8  16      588.47      504.50     98.85 o 
   2   8  16     1119.72     1167.35    133.65 o 
  -3   9  16      572.46      767.15    153.24 o 
  -2   9  16       99.87      141.76     86.96 o 
  -1   9  16      558.69      718.02     84.89 o 
   0   9  16     1280.55     1281.92    104.86 o 
   1   9  16     1673.07     1656.65     87.50 o 
  -2  10  16       31.36       92.12    131.55 o 
  -1  10  16     1150.84     1100.73     97.51 o 
  -6   1  17        3.72       84.84    105.11 o 
  -5   1  17      187.12       87.40     85.88 o 
  -4   1  17     3880.45     3838.05    185.06 o 
  -3   1  17     2612.47     2452.40    118.16 o 
  -2   1  17      184.14      243.49     76.13 o 
  -1   1  17      216.47      396.52     94.08 o 
   0   1  17     5744.15     5222.63    126.91 o 
   1   1  17     5113.43     4972.75     84.76 o 
   2   1  17       99.03      127.54     83.67 o 
   3   1  17        4.01       80.63     92.64 o 
  -5   2  17      297.18      409.21    105.80 o 
  -4   2  17        0.94       97.38    119.54 o 
  -3   2  17     1333.78     1364.39    100.71 o 
  -2   2  17      392.49      388.78     95.03 o 
  -1   2  17      165.24      195.76     77.09 o 
   0   2  17      166.72      257.83    109.90 o 
   1   2  17      275.66      392.22     87.70 o 
   2   2  17     1007.87     1000.09     91.90 o 
   3   2  17      234.39      406.81     84.77 o 
  -5   3  17      250.57      288.79     96.84 o 
  -4   3  17      338.95      456.70     92.04 o 
  -3   3  17     2189.50     2270.00     85.98 o 
  -2   3  17      564.59      550.90     79.17 o 
  -1   3  17       25.81       98.69     95.50 o 
   0   3  17     5009.00     4366.51     93.78 o 
   1   3  17      803.51      747.76     81.26 o 
   2   3  17       26.81      150.13    112.54 o 
   3   3  17      854.73      908.52     94.27 o 
  -5   4  17        4.44        0.00     90.09 o 
  -4   4  17       57.29      115.15     86.40 o 
  -3   4  17     1050.54      947.15     79.18 o 
  -2   4  17     3408.06     3314.32    116.03 o 
  -1   4  17     1617.41     1637.99     88.69 o 
   0   4  17      756.42      932.21     97.91 o 
   1   4  17     2577.21     2271.24     90.59 o 
   2   4  17        1.25      191.93     90.70 o 
  -5   5  17      287.70      231.40    109.18 o 
  -4   5  17      222.94      273.25    106.44 o 
  -3   5  17      103.52      194.49     96.19 o 
  -2   5  17     1703.58     1753.02     85.95 o 
  -1   5  17     2335.36     2301.01    103.33 o 
   0   5  17      195.17      340.27    132.55 o 
   1   5  17      267.25      353.79     72.14 o 
   2   5  17     2153.76     2033.89     85.90 o 
  -4   6  17       70.35      119.35     97.10 o 
  -3   6  17     1354.13     1371.62    139.15 o 
  -2   6  17        2.60        0.00     83.84 o 
  -1   6  17       56.02      114.76     92.68 o 
   0   6  17        0.33      288.72    124.91 o 
   1   6  17       37.03      151.87     76.41 o 
  -3   7  17       31.15      182.89     94.67 o 
  -2   7  17     1337.87     1120.21     81.03 o 
  -1   7  17       60.95      107.69     94.98 o 
   0   7  17       13.73      157.28    104.01 o 
   1   7  17      667.95      770.71     87.54 o 
  -2   8  17      695.22      890.68    108.84 o 
  -1   8  17       10.12       48.24     94.49 o 
   0   8  17        3.72       54.57     87.52 o 
  -4   0  18      261.37      210.56    106.99 o 
  -3   0  18      625.93      572.40    119.85 o 
  -2   0  18       14.45      218.54    305.73 o 
  -1   0  18      123.39      137.98    168.97 o 
   0   0  18      795.09      589.56    103.64 o 
   1   0  18       43.11       61.20    144.47 o 
  -4   1  18      343.88      445.20    105.63 o 
  -3   1  18      391.85      433.69     93.24 o 
  -2   1  18       81.16      172.26     82.14 o 
  -1   1  18       16.16      202.48     83.42 o 
   0   1  18      569.71      624.00    101.38 o 
   1   1  18      680.63      603.72    104.18 o 
  -4   2  18      724.12      748.61    133.83 o 
  -3   2  18      199.94      319.72     91.38 o 
  -2   2  18     1660.31     1869.03    245.16 o 
  -1   2  18     1228.59     1420.01     85.36 o 
   0   2  18       73.89      178.17     83.72 o 
   1   2  18     2157.94     1944.16    100.72 o 
  -4   3  18        0.62        0.00     90.35 o 
  -3   3  18      296.93      360.65     95.94 o 
  -2   3  18     3253.24     3154.98    183.11 o 
  -1   3  18     2774.26     2519.21     87.29 o 
   0   3  18      930.29      900.72     86.92 o 
   1   3  18       43.09        0.00    101.59 o 
  -4   4  18      133.78      218.28     91.67 o 
  -3   4  18        1.20       97.93     95.31 o 
  -2   4  18      215.46      283.53     85.42 o 
  -1   4  18      449.37      450.52     78.42 o 
   0   4  18       56.01       20.29     92.54 o 
   1   4  18       87.58      156.15    133.56 o 
  -3   5  18      234.02      288.24     97.77 o 
  -2   5  18     2922.05     2619.24     93.80 o 
  -1   5  18     1223.20     1229.75     97.77 o 
   0   5  18      265.56      212.62    104.87 o 
  -1   6  18      329.57      374.54    101.87 o 
                                                 
